# Supplementary material for: Analysing the rice young panicle transcriptome reveals the gene regulatory network controlled by TRIANGULAR HULL1
Source: Rice (N Y). 2019 Feb 6;12:6. doi: 10.1186/s12284-019-0265-2 (PMC6890884; doi:10.1186/s12284-019-0265-2)
Supplement: Supplementary file 2 — Table S2. All genes expression profile. (XLSX 3158 kb) [file 12284_2019_265_MOESM2_ESM.xlsx]

## Sheet: T04_T05_T06_vs_T01_T02_T03.all
Table S2. All genes expression profile
#ID	Non-KO_REP1_Count	Non-KO_REP2_Count	Non-KO_REP3_Count	KO_REP1_Count	KO_REP2_Count	KO_REP3_Count	Non-KO_REP1_FPKM	Non-KO_REP2_FPKM	Non-KO_REP3_FPKM	KO_REP1_FPKM	KO_REP2_FPKM	KO_REP3_FPKM	FDR	log2FC
Os01g0100100	988	834	730	869	885	737	9.49101	9.71446	7.98087	9.60109	9.49376	8.11576	0.996036	0.0341128
Os01g0100466	364	315	370	368	331	281	29.2554	31.0527	31.8814	34.9272	30.0572	27.5377	0.998355	-0.0318474
Os01g0100500	1426	1128	1353	1590	1214	1284	24.4981	22.024	25.1373	28.455	21.7582	26.0588	0.894339	0.138956
Os01g0100600	168	127	150	137	116	102	2.96448	2.78795	2.84302	2.77377	2.24093	2.1468	0.853336	-0.252619
Os01g0100650	30	30	35	39	41	24	5.75054	7.06671	7.60798	8.43398	8.71051	5.52116	0.960534	0.187771
Os01g0100700	2738	2135	2658	3272	3424	3340	299.133	281.715	321.152	412.64	416.341	438.73	0.0922687	0.48604
Os01g0100800	450	426	460	386	460	439	10.1801	12.2045	12.4109	10.0323	11.7402	11.9566	1	0.00690269
Os01g0100900	752	611	646	577	637	623	13.7175	13.3951	13.3573	12.1636	13.0085	13.1542	0.981724	-0.0580263
Os01g0101200	425	325	459	413	378	340	20.6271	18.5659	24.8084	18.5344	18.4179	19.6809	1	-0.0253872
Os01g0101300	351	231	283	302	334	246	10.2491	8.16716	9.19242	10.0388	10.7823	8.34667	0.957292	0.104244
Os01g0101700	2359	1853	2012	2564	2019	1951	24.9011	22.8395	22.9881	33.521	24.805	24.4133	0.883257	0.143927
Os01g0101800	144	112	170	302	281	235	2.26568	2.11444	3.0094	5.46732	4.90719	4.30036	0.00590114	1.00898
Os01g0101850	138	146	186	338	329	273	3.78008	4.83084	5.81272	10.5885	10.0198	8.71531	0.00214772	1.05639
Os01g0102000	328	342	313	361	433	438	23.1078	29.1947	23.8145	29.308	33.5093	37.0477	0.482541	0.386102
Os01g0102300	27	28	37	24	25	25	3.01995	3.79829	4.51833	3.09947	3.09834	3.37501	0.932558	-0.251803
Os01g0102500	429	424	406	314	444	595	13.3892	16.1414	14.115	11.1194	15.3169	21.4458	0.911881	0.170049
Os01g0102600	211	191	203	350	298	264	12.0818	11.0963	11.568	19.2169	15.8498	17.6057	0.0971445	0.657681
Os01g0102700	1745	1567	1394	1317	1680	1442	121.449	133.626	105.767	105.282	130.189	119.136	1	-0.019246
Os01g0102800	486	447	377	462	550	467	3.65699	4.44993	3.2858	4.01551	4.77287	4.16018	0.752826	0.239571
Os01g0102900	53	80	144	266	69	98	7.54568	13.6998	22.0971	44.473	11.0649	16.8612	0.651693	0.695701
Os01g0103000	1027	708	1000	1086	888	739	51.9089	43.1355	56.3545	63.7807	50.099	44.1836	0.981724	0.0638472
Os01g0103075	240	265	215	177	241	171	14.698	19.7001	14.0742	12.7153	16.5045	12.7649	0.835557	-0.236211
Os01g0103400	35	22	26	51	27	30	9.56103	7.38759	7.61005	15.7158	8.10837	10.115	0.78125	0.461348
Os01g0103600	1216	1091	1097	911	1035	984	60.4422	71.3685	63.3346	51.3819	60.8483	61.0215	0.866986	-0.150238
Os01g0103650	56	44	25	38	42	29	3.16938	3.03197	1.57802	2.46958	2.64598	1.92729	0.984679	-0.123944
Os01g0103700	365	341	328	351	376	306	2.8269	3.23968	2.95208	3.1123	3.24917	2.76268	0.984163	0.0615624
Os01g0103800	2223	1907	2076	1849	2093	1600	41.8372	43.4001	43.9444	40.3588	44.1375	35.3938	0.932937	-0.0985231
Os01g0103900	149	92	108	131	132	71	2.58622	1.92507	2.11246	2.61673	2.54323	1.42478	1	0.0136134
Os01g0104000	1620	1327	1483	1277	1286	1212	34.8481	34.4621	35.7519	31.5003	30.8082	30.3377	0.834091	-0.160755
Os01g0104100	730	542	623	552	575	403	19.4964	17.4599	18.6759	16.8519	17.0029	12.5292	0.755285	-0.237679
Os01g0104400	1396	1892	1515	1028	1565	1558	93.9861	155.012	115.737	82.0966	116.043	125.588	0.901616	-0.163842
Os01g0104600	622	593	473	387	616	473	11.8902	13.8474	10.1583	8.37171	13.0626	10.2255	0.928163	-0.133233
Os01g0104800	1283	1047	1066	1379	1503	1210	18.3624	18.0215	17.1891	22.9274	24.0662	20.0752	0.403033	0.337655
Os01g0104900	1901	1872	1858	1803	1907	1860	144.494	175.827	157.85	160.175	160.5	172.023	0.986136	0.0463868
Os01g0105400	2730	2255	2553	2158	2493	1945	54.6874	55.6457	58.1781	50.3464	56.1789	47.8132	0.900265	-0.126161
Os01g0105700	133	152	105	208	167	134	5.10197	6.95354	4.40312	9.00069	7.02161	6.40522	0.623796	0.440509
Os01g0105800	84	67	86	101	79	89	6.44794	6.18991	7.29377	8.79852	6.67918	8.02855	0.880607	0.255109
Os01g0105900	1136	1172	1068	921	816	672	35.0412	43.809	36.6186	32.8211	28.0622	24.4515	0.302511	-0.427768
Os01g0106200	1004	851	812	860	955	872	88.4214	95.0179	82.1352	88.2584	88.9546	92.7764	0.961361	0.0796827
Os01g0106300	56	119	80	43	70	95	4.11357	10.572	6.3651	3.6905	5.7315	8.4371	0.922694	-0.258686
Os01g0106400	163	117	84	47	160	203	12.6668	11.0431	7.06721	4.28142	13.8932	19.2366	0.931325	0.254244
Os01g0106500	432	308	463	423	434	375	26.6214	22.9811	31.5487	30.5008	29.8425	27.7165	0.9488	0.1067
Os01g0106600	35	33	27	10	24	29	3.29746	3.69924	2.78744	1.09601	2.49962	3.28946	0.776725	-0.522683
Os01g0106700	3074	2403	2201	2654	2402	2067	8.72165	8.20813	6.9814	8.54023	7.4671	6.66863	0.994928	-0.0345613
Os01g0106800	1160	942	1165	1138	1064	1017	128.929	128.526	143.204	142.161	128.851	132.446	0.986136	0.0486506
Os01g0106900	1289	781	841	631	887	705	24.2144	17.7155	17.8488	13.6885	18.581	15.3801	0.616157	-0.306469
Os01g0107000	540	401	445	449	424	411	15.0054	13.2238	13.7962	14.3212	12.8491	13.1555	0.996036	-0.0347973
Os01g0107400	90	56	90	67	95	74	7.32261	5.79945	9.92064	11.8833	12.6408	14.2681	0.992471	0.0744541
Os01g0107700	106	104	61	111	121	90	1.76126	2.09456	1.15386	2.12397	2.2409	1.71844	0.835642	0.311073
Os01g0107750	114	100	94	106	113	97	2.2151	2.34916	2.06584	2.38253	2.45071	2.1701	0.976622	0.103932
Os01g0107900	809	714	781	614	891	633	13.6787	14.2835	14.0675	10.5017	15.178	11.4318	0.989152	-0.0466305
Os01g0108000	836	755	776	633	794	696	10.1143	11.1437	10.5414	8.83803	10.7399	9.75831	0.950447	-0.0927943
Os01g0108200	2117	1738	1676	2000	2016	1928	20.8323	20.5035	18.5152	22.5034	22.0681	21.6097	0.803843	0.175349
Os01g0108600	1190	776	417	309	435	546	86.2141	66.9012	32.9145	27.1123	35.2966	48.7475	0.156041	-0.792566
Os01g0108800	1650	1022	1490	1981	1419	1323	58.3403	43.8392	57.8489	80.5533	55.2591	55.4389	0.711907	0.264856
Os01g0109000	289	299	291	172	142	167	14.8535	18.7641	16.2133	10.194	8.12585	10.244	0.0311205	-0.806046
Os01g0109300	669	587	521	244	535	527	12.4896	13.2187	10.9272	5.2302	11.1182	11.3752	0.647688	-0.377591
Os01g0109500	100	91	74	55	79	76	9.28025	9.61891	6.58879	5.52936	8.00373	7.60136	0.88049	-0.268454
Os01g0109700	6944	5334	5835	5906	6080	5235	39.8783	36.9923	37.9023	39.1724	38.9416	34.6637	1	-0.000541543
Os01g0109750	165	130	177	125	145	130	7.3749	7.18819	8.73451	6.78243	7.24273	6.82086	0.925372	-0.169772
Os01g0110100	129	68	86	19	61	82	2.74962	1.7577	2.03617	0.450402	1.41738	2.04691	0.575447	-0.710255
Os01g0110400	515	290	397	259	283	345	16.3896	11.1811	14.0199	9.48981	10.0361	12.8621	0.617269	-0.348937
Os01g0110500	1109	1052	978	1087	1213	992	16.5424	19.037	16.2241	18.5825	20.0608	17.2095	0.902177	0.130595
Os01g0110600	510	465	452	531	570	481	13.0215	14.2993	12.8879	15.6433	16.1468	14.36	0.786	0.213107
Os01g0110700	411	544	387	385	382	248	5.74664	9.24279	5.97333	6.04511	6.1504	4.16896	0.64198	-0.357752
Os01g0110800	3691	3511	3536	4061	4567	3807	165.802	190.873	172.356	210.737	227.267	205.236	0.570186	0.272923
Os01g0111100	120	58	90	85	133	110	12.2891	7.2677	9.91037	10.1314	15.1682	13.7585	0.761876	0.377883
Os01g0111200	3508	2590	2941	2936	2897	2493	61.0628	54.3422	57.4666	59.2761	56.2375	50.7135	0.986136	-0.04438
Os01g0111400	423	320	382	465	441	439	6.52877	5.9835	6.68452	8.26555	7.56773	7.88299	0.540587	0.331673
Os01g0111800	74	91	95	37	66	94	16.6346	26.3006	22.5819	9.12893	16.8501	25.9655	0.858844	-0.342718
Os01g0111900	84	68	59	42	111	167	11.6476	11.4203	8.78935	6.67256	16.9324	27.9724	0.578922	0.677746
Os01g0112000	53	59	34	13	46	63	12.2424	16.8622	8.84776	3.26787	11.952	18.0167	0.976191	-0.196188
Os01g0112100	18	10	13	45	22	38	0.133862	0.0851322	0.108339	0.381615	0.17735	0.314969	0.0495325	1.43678
Os01g0112201	87	71	90	144	146	117	7.27567	7.30056	7.99579	14.4384	13.8735	12.0704	0.14782	0.781018
Os01g0112300	671	471	598	561	566	431	16.6019	14.0734	16.6447	15.8246	15.5365	12.3742	0.966566	-0.085657
Os01g0112500	252	86	148	84	76	47	12.0316	4.71959	7.76075	4.39291	3.27724	2.69612	0.0713851	-1.12618
Os01g0113300	30	17	42	24	21	24	0.460589	0.316986	0.729919	0.423349	0.359494	0.424679	0.928557	-0.288426
Os01g0113325	327	298	302	335	237	250	2.12044	1.95787	2.43024	2.24363	1.59816	1.68973	0.95949	-0.105006
Os01g0113450	223	190	221	224	225	167	3.77656	3.89375	4.23352	4.35612	4.23865	3.25549	1	0.0236256
Os01g0113600	250	175	253	252	259	224	9.10153	8.75654	10.8531	11.0293	9.88987	11.4318	0.88049	0.189872
Os01g0113650	102	80	59	46	66	44	2.37003	2.23639	1.52935	1.23763	1.70919	1.20112	0.576179	-0.556128
Os01g0113700	295	302	260	359	265	246	3.87835	4.89977	3.8893	5.39546	4.06826	3.81182	0.976622	0.0840887
Os01g0113800	156	79	43	66	39	37	2.19626	1.35005	0.681864	1.07037	0.604317	0.602225	0.412661	-0.862821
Os01g0114200	584	543	596	521	605	549	8.35824	9.44603	9.67115	11.015	9.74892	9.78366	1	0.0223612
Os01g0114300	160	129	155	42	124	113	1.34498	1.29943	1.48679	0.405246	1.15954	1.0804	0.552978	-0.603242
Os01g0114500	139	93	129	122	113	125	5.43712	5.41809	4.82804	4.79681	5.3832	6.43319	0.986136	0.0750054
Os01g0115100	48	38	41	35	23	26	0.857898	0.983118	1.04844	0.780874	0.466197	0.596186	0.672311	-0.520073
Os01g0115300	664	418	370	637	262	331	5.88109	4.2294	4.33472	6.10252	3.94963	2.8822	0.954817	-0.146474
Os01g0115800	7	14	20	17	19	24	0.0983883	0.23811	0.316292	0.275275	0.298379	0.390393	0.774688	0.594012
Os01g0115900	34	16	21	19	27	6	0.287012	0.1629	0.202298	0.18352	0.253243	0.0576025	0.913761	-0.368133
Os01g0115950	49	43	52	54	37	54	0.861994	0.914072	1.03809	1.09557	0.724922	1.09792	0.994928	0.0819667
Os01g0116300	22	30	33	35	35	9	0.156463	0.26657	0.457506	0.292456	0.287775	0.0766656	1	-0.0646203
Os01g0116600	1998	1541	1867	1865	1656	1495	27.5631	26.3309	28.1645	29.351	25.6135	23.0041	0.993822	-0.0357353
Os01g0117100	53	47	42	43	30	25	1.34301	1.44313	1.20393	1.24963	0.846213	0.735489	0.735079	-0.465042
Os01g0117700	174	158	137	157	179	140	1.09348	0.946576	0.837218	1.12781	0.923842	0.741919	0.981724	0.0858253
Os01g0117800	267	209	230	265	237	189	2.1134	1.9335	2.20662	2.49091	2.34843	1.69588	0.997383	0.0399198
Os01g0117900	82	95	113	165	85	103	3.22846	4.1987	3.22924	5.48963	3.34184	4.14801	0.825747	0.343027
Os01g0118000	2409	2291	2289	1762	2636	2398	91.2484	104.764	96.341	77.0956	111.114	107.212	1	0.021013
Os01g0118100	2398	1817	1632	1856	2013	1524	18.7757	17.2524	14.4809	16.4738	17.5346	13.6883	0.988933	-0.0435423
Os01g0118300	1437	852	870	1080	1026	961	19.0616	13.7704	13.4534	15.6877	15.8623	14.3914	0.989181	0.0455454
Os01g0118600	222	253	355	325	222	231	6.90861	9.63036	12.5218	12.2647	7.93227	8.80657	0.998982	-0.0367158
Os01g0118700	73	48	56	28	50	47	2.5464	2.04205	2.07013	1.10037	1.92832	1.82359	0.781957	-0.423169
Os01g0119000	7	24	19	7	10	24	0.405609	1.8673	1.35326	0.464198	0.665992	1.86678	0.973032	-0.248208
Os01g0119100	3516	3376	3110	2867	3083	3008	119.59	135.064	112.021	120.656	125.204	132.238	0.93493	-0.0953175
Os01g0119500	948	886	770	950	1030	836	31.9813	35.6169	26.6363	35.699	37.8761	33.1219	0.835557	0.176116
Os01g0119700	72	69	67	150	100	86	1.00585	1.38714	1.01752	1.89376	1.45788	1.45542	0.263984	0.755882
Os01g0120400	959	864	845	936	1038	923	11.7647	13.1949	12.1717	12.7948	13.0833	13.4877	0.806266	0.184092
Os01g0120500	238	221	259	79	182	154	18.7599	21.2767	22.5852	7.35967	16.0565	14.5046	0.227363	-0.73094
Os01g0120600	84	87	70	90	101	97	3.20833	4.05164	2.98833	3.93057	4.27737	4.30265	0.810253	0.318463
Os01g0120700	1685	1591	1502	1534	1342	2064	55.789	62.0531	57.1046	56.967	47.8582	74.3055	0.9312	0.119448
Os01g0120800	8576	7165	8017	8342	9264	8246	126.132	128.32	129.067	145.421	151.155	150.563	0.764826	0.18972
Os01g0121100	1286	1106	1493	1019	1070	945	51.4598	53.5887	66.2439	46.8322	47.5524	44.4872	0.5704	-0.291691
Os01g0121200	241	133	201	252	172	127	7.74363	5.18271	7.12347	9.39755	6.20916	4.79548	1	0.0232398
Os01g0121300	438	327	275	311	258	181	7.70214	6.90125	5.40503	6.26179	5.00727	3.68448	0.579717	-0.39645
Os01g0121400	171	167	114	155	101	84	2.73306	3.00066	1.97321	2.4817	1.64857	1.40805	0.799251	-0.345012
Os01g0121700	1880	1670	1916	1097	1977	1995	22.9493	24.4807	26.6167	19.2527	32.2373	44.021	0.994534	-0.043988
Os01g0121800	573	515	467	584	681	607	17.0028	18.2612	15.6156	19.6566	21.5592	20.037	0.512471	0.333503
Os01g0121950	15	44	28	23	29	40	1.6866	5.98139	3.34262	2.99149	3.59714	5.441	0.996392	0.110025
Os01g0122000	82	91	110	64	75	74	4.36192	6.05499	6.4431	3.90136	4.41684	4.64533	0.79127	-0.352548
Os01g0122200	155	122	128	192	145	90	14.7854	14.2564	12.9877	21.1502	15.2979	10.4824	0.959106	0.145793
Os01g0122367	254	228	228	313	243	179	31.7479	34.6562	30.5537	45.2806	33.6762	27.3832	0.959106	0.114994
Os01g0124200	626	433	292	93	137	254	62.0722	51.8817	31.4116	10.6129	15.0155	30.4355	0.00508899	-1.38732
Os01g0124401	115	119	103	63	99	156	11.568	14.45	11.2454	7.27936	10.9875	18.9414	1	-0.0166122
Os01g0125600	5024	4404	4966	5218	4635	3666	163.919	169.432	181.001	199.169	169.135	141.957	0.998355	-0.0255237
Os01g0125700	133	109	159	156	159	118	4.24278	4.12464	5.53821	5.6718	5.57105	4.39025	0.92769	0.175474
Os01g0125800	527	583	500	446	534	555	7.04946	10.288	8.31841	7.21525	8.50366	9.108	1	-0.0107536
Os01g0125850	1102	1213	1156	816	1171	1217	20.5464	27.3614	24.3838	17.5423	24.3576	26.2292	0.984163	-0.0585925
Os01g0125900	2105	1645	1609	1756	1732	1572	15.1694	14.4945	13.2882	14.4134	13.792	13.0796	1	-0.00949212
Os01g0126200	114	103	111	104	159	138	6.09669	6.65291	6.37119	6.39487	9.33135	8.89962	0.749635	0.353002
Os01g0126401	20	26	20	12	18	26	0.17755	0.283171	0.200523	0.121854	0.178956	0.274969	0.976453	-0.177023
Os01g0126600	442	399	395	349	464	328	8.23016	8.90648	8.27887	7.5355	9.64272	7.05778	0.986136	-0.0538003
Os01g0127100	3	28	13	0	25	29	0.159123	1.81241	0.743422	0	1.47296	1.85714	0.982306	0.286201
Os01g0127300	313	226	229	276	353	285	11.0151	9.66028	8.9258	11.224	13.9164	11.8831	0.623796	0.325021
Os01g0127450	203	163	224	161	174	161	3.96169	3.53961	6.47912	3.79278	4.48981	4.67673	0.907481	-0.181667
Os01g0127600	4520	707	136	98	128	107	533.267	102.459	17.4556	13.325	16.6813	15.3586	0.000118969	-3.83766
Os01g0127700	129	100	69	103	71	74	4.94393	4.00854	2.5165	4.83722	3.15635	3.64107	0.940474	-0.185672
Os01g0127900	198	161	134	146	163	122	5.13837	4.91939	3.94052	4.26926	4.69084	3.80104	0.961361	-0.124054
Os01g0128200	21	19	19	25	12	11	0.785931	0.864525	0.778675	1.08152	0.503723	0.486731	0.955968	-0.226872
Os01g0128250	35	36	16	14	10	27	0.826631	1.03258	0.423426	0.377558	0.263405	0.735015	0.680126	-0.69083
Os01g0128300	545	577	486	344	493	459	84.3189	109.104	81.5578	60.4132	84.4872	86.4084	0.757504	-0.253085
Os01g0128400	3336	2871	2758	3062	3555	2899	70.8545	72.8161	63.5077	74.6405	81.9055	71.3826	0.853336	0.15234
Os01g0128700	25	31	26	43	49	37	1.15012	1.74666	1.33978	2.2562	2.49093	1.9975	0.467959	0.705411
Os01g0128800	511	452	374	520	591	465	5.02201	4.87874	3.70366	5.48455	6.24426	4.71577	0.620245	0.303077
Os01g0129200	236	215	252	368	362	245	15.9072	20.3306	21.2933	34.4807	30.4483	20.8379	0.276542	0.532753
Os01g0129500	199	204	211	126	172	196	6.32625	7.80904	7.32473	4.65325	6.04459	7.43625	0.842202	-0.251677
Os01g0129550	55	30	53	47	42	38	2.37322	1.57047	2.5444	2.32346	2.01305	1.90213	1	-0.0381144
Os01g0130000	96	61	70	61	81	59	3.02849	2.35565	2.47839	2.30302	2.89678	2.25204	0.986136	-0.098182
Os01g0130400	1576	1598	1604	1655	1689	1627	34.4777	42.3737	38.0733	41.702	40.937	42.6786	0.913761	0.117735
Os01g0130500	2550	2722	2637	2681	2735	2597	114.305	147.919	129.115	138.462	135.595	139.202	0.961361	0.0768727
Os01g0130900	275	251	479	751	554	572	38.3007	42.9494	71.5101	122.195	86.6282	98.2856	0.0158533	0.963895
Os01g0131300	652	780	781	942	662	1423	72.879	106.952	86.8393	119.86	81.6121	192.999	0.418013	0.516387
Os01g0131450	1480	1705	1408	1360	1541	1593	53.323	74.4027	55.9199	56.0386	61.0835	67.8705	0.999805	0.0244929
Os01g0131600-2	41	26	27	17	35	32	23.9742	19.4024	16.0134	11.471	23.1248	23.418	0.997797	-0.0831683
Os01g0131600-3	3342	3713	3301	3007	3478	3716	170.159	228.879	185.456	174.511	195.013	222.972	0.994928	0.0358753
Os01g0131800	640	490	587	596	570	559	56.9677	53.187	57.9557	59.7246	55.7468	58.9667	0.967279	0.0800438
Os01g0132000	275	91	98	56	103	42	44.8436	18.1857	17.7938	10.5374	18.783	8.24522	0.172481	-1.09994
Os01g0132100	16	18	14	21	19	7	0.105874	0.136039	0.0996225	0.150929	0.131903	0.0450728	1	0.0247143
Os01g0132200	34	48	29	49	68	80	4.4711	7.69355	4.06072	7.42177	9.98063	12.879	0.294208	0.878204
Os01g0132500	230	118	146	211	173	167	22.9225	14.2771	15.627	24.093	18.9833	20.0958	0.856738	0.249923
Os01g0132700	169	133	150	137	146	131	15.0556	14.4879	14.6926	13.7987	14.2567	13.8103	0.993301	-0.0556445
Os01g0132766	58	50	40	40	52	25	6.29493	6.62348	4.65469	4.95525	6.2065	3.29419	0.911881	-0.275674
Os01g0132800	114	68	89	202	132	101	5.13479	3.46837	4.19833	10.1767	6.57389	5.23982	0.258862	0.764592
Os01g0133100	1109	785	895	955	920	1130	13.4489	11.8617	12.5009	15.1104	14.5714	17.4804	0.816695	0.188503
Os01g0133200	614	511	545	562	473	577	72.8775	73.7698	69.9344	77.6269	62.5353	83.6436	1	0.0225446
Os01g0133400	1568	1526	1517	1167	1635	1476	27.0216	32.5743	29.602	22.3834	29.941	29.0424	0.986136	-0.0476193
Os01g0133500	962	969	1070	542	993	1060	21.1518	25.9145	26.5134	13.6293	24.4081	26.7109	0.923122	-0.149712
Os01g0133832	424	404	586	361	410	365	66.6102	77.4799	100.344	65.2518	72.0567	69.9547	0.761876	-0.255945
Os01g0133900	704	649	746	562	637	558	113.955	128.631	130.608	107.716	117.539	111.571	0.804301	-0.193774
Os01g0134200	103	85	95	124	85	62	0.808637	0.763149	0.818992	1.06718	0.719914	0.604053	1	0.00633166
Os01g0134500	1682	1318	1506	1372	1481	1429	72.656	69.1005	72.7414	68.4429	71.6976	72.8123	1	-0.00144589
Os01g0134900	38	26	38	23	29	60	1.91634	1.59405	2.06673	1.33865	1.61307	3.66695	0.957292	0.218444
Os01g0135700	199	375	111	209	163	982	28.2646	64.774	16.8783	33.912	25.4648	168.704	0.466113	1.03902
Os01g0135900	380	232	126	76	113	137	43.9162	32.6722	16.1954	10.441	14.4968	19.2031	0.0721336	-1.08275
Os01g0136100	11	10	98	42	17	20	1.19946	1.32253	11.6956	5.33867	2.06456	2.63949	0.900265	-0.534279
Os01g0136200	28	63	107	38	39	45	3.44007	9.2766	14.4638	5.42495	5.30851	6.66134	0.656753	-0.660727
Os01g0136300	32	22	52	82	56	46	4.74969	3.95484	8.22003	14.0669	9.34969	8.39129	0.362141	0.862853
Os01g0136501	141	136	174	179	156	149	2.18241	2.69383	2.8766	3.08694	2.47597	2.6884	0.929972	0.164344
Os01g0136800	14	19	24	32	23	20	0.27851	0.455503	0.518714	0.908701	0.499394	0.478405	0.817724	0.447811
Os01g0136900	37	37	25	50	60	37	0.44833	0.689168	0.393056	0.692964	0.998459	0.522978	0.562789	0.628301
Os01g0137200	10	15	19	19	16	22	1.26165	2.28406	2.64858	2.75741	2.24486	3.33176	0.881312	0.427065
Os01g0137282	37	46	42	37	39	34	5.72177	8.55068	7.1455	6.55493	6.67774	6.35011	0.978654	-0.129771
Os01g0137300	249	224	220	223	162	175	1.71081	1.87382	1.69313	1.70541	1.19274	1.28723	0.832322	-0.237917
Os01g0138300	20	19	20	29	17	23	0.274041	0.350156	0.35843	0.522253	0.251056	0.419138	0.922694	0.293992
Os01g0138600	223	172	248	235	203	190	6.56719	5.95872	8.53179	8.16852	6.67996	6.32663	0.998355	0.0367907
Os01g0138900	507	387	376	370	459	447	14.2109	13.2007	11.7302	11.8284	14.2795	14.5756	0.970347	0.0812551
Os01g0139000	75	55	57	38	35	52	9.23381	8.36115	7.71901	5.42626	4.8815	7.77824	0.657629	-0.499262
Os01g0139200	3426	3514	3810	3608	3387	3149	94.8401	117.177	115.988	115.219	103.611	102.926	0.998355	-0.0243821
Os01g0139700	41	25	50	25	47	34	8.21255	6.13914	11.0391	5.72247	10.5006	8.31647	0.999289	-0.0593231
Os01g0140100	4857	4527	4670	4088	4472	4357	373.279	424.507	382.272	360.431	377.72	407.533	0.978654	-0.0573827
Os01g0140400	1362	1074	1339	1115	1273	1048	23.8617	22.6569	26.5678	22.6181	25.0968	21.8003	0.972692	-0.0671476
Os01g0140500	551	374	547	572	559	535	153.716	130.431	162.373	184.059	175.143	184.816	0.715562	0.255037
Os01g0141000	91	18	158	14	11	7	7.17197	1.72057	13.42	1.27283	0.959568	0.668519	0.000530586	-2.9578
Os01g0141100	2195	1790	1956	1787	1927	1569	72.2627	72.4281	73.9161	64.789	65.8749	57.4033	0.929972	-0.101041
Os01g0141150	38	26	29	26	33	27	1.42486	1.18075	1.23341	1.1163	1.37343	1.16539	1	-0.0380031
Os01g0141300	11	17	22	22	19	13	0.317749	0.594044	0.709801	0.727912	0.611629	0.439247	0.988603	0.158982
Os01g0141600	385	299	334	359	347	289	5.97802	5.94756	5.91405	6.55185	6.40251	5.34731	0.996036	0.0383104
Os01g0141700	240	148	194	164	212	121	3.76114	2.80614	3.42442	2.98572	3.71771	2.20366	0.942034	-0.152751
Os01g0141900	1389	1119	1382	1516	1468	1448	26.4159	25.6122	29.4067	33.0819	30.957	32.244	0.612664	0.258847
Os01g0142100	295	246	273	423	429	390	5.32675	7.42079	5.703	10.8654	9.42947	9.24453	0.0385892	0.678134
Os01g0142200	363	292	389	532	476	510	17.3943	17.0541	20.7206	29.4351	25.3924	28.6992	0.081408	0.611183
Os01g0142300	1011	879	1080	1333	1166	1688	25.2531	26.4431	30.0476	38.4691	32.3729	49.211	0.102249	0.567944
Os01g0142500	672	595	555	518	556	556	19.8759	21.1507	18.1195	17.5971	18.2037	19.3297	0.954209	-0.0923817
Os01g0142800	255	224	236	192	223	191	9.26185	10.1369	9.74358	8.16433	9.19047	8.63367	0.896755	-0.172907
Os01g0142875	594	594	559	442	536	507	37.7511	45.772	37.87	32.3371	37.5534	38.9237	0.863004	-0.173313
Os01g0142950	15	18	26	25	13	23	0.15961	0.233408	0.3099	0.304	0.153197	0.280334	0.992137	0.110649
Os01g0143100	208	157	209	154	172	162	4.80128	4.852	5.46107	4.42268	5.02711	4.80579	0.922694	-0.16232
Os01g0143300	291	210	228	304	296	280	16.6148	14.5354	14.5632	20.0484	18.8019	18.8969	0.571492	0.347852
Os01g0143350	101	72	76	111	108	81	7.93029	6.89368	6.68516	10.0352	9.47554	7.44355	0.78043	0.342693
Os01g0143800	366	320	458	451	531	441	18.9897	19.9879	26.004	27.4231	30.8176	27.3409	0.50121	0.377381
Os01g0144000	1909	1621	1661	1398	1674	1455	61.7146	63.9718	59.9261	52.114	60.6356	55.009	0.893306	-0.13023
Os01g0144100	108	93	136	144	139	181	7.53486	7.87096	10.4293	11.6393	10.6745	15.1814	0.480353	0.530689
Os01g0144200	293	243	269	215	235	222	10.9629	11.0638	11.3284	9.29886	9.83166	9.66439	0.863005	-0.191144
Os01g0144340	860	754	818	682	883	771	12.2544	12.9809	13.2063	11.2648	14.0893	12.8157	1	0.00686448
Os01g0144380	37	27	25	24	42	31	0.170593	0.151055	0.131804	0.127155	0.215846	0.162061	0.954817	0.194944
Os01g0144600	397	308	396	358	345	335	20.6721	19.3626	22.5869	21.7523	20.1871	20.6786	1	-0.0131948
Os01g0144700	418	362	467	347	356	313	70.0076	75.7072	83.6054	67.5592	67.4076	64.8456	0.785704	-0.230196
Os01g0144800	27	23	21	14	16	16	3.71334	3.926	3.16934	2.18955	2.44387	2.66322	0.720787	-0.552434
Os01g0145200	74	59	104	61	62	47	3.24108	3.1593	5.03367	3.01542	3.02344	2.39586	0.761876	-0.413905
Os01g0145600	106	57	97	75	73	86	7.57191	4.96873	7.67383	6.15582	5.81231	7.25132	0.996036	-0.0653691
Os01g0146101	236	170	234	197	147	160	18.122	16.1373	19.9894	17.4521	12.6235	14.5597	0.810813	-0.267844
Os01g0147200	2093	1685	1738	1740	1939	1667	35.5831	34.7689	33.0019	34.4085	36.9721	33.1174	0.998355	0.0248837
Os01g0147300	790	599	682	595	619	536	16.7868	15.7657	16.6708	14.1219	14.2579	12.2021	0.843347	-0.170456
Os01g0147600	141	98	121	163	189	135	1.7354	0.93515	1.8358	1.75819	1.90451	1.48211	0.460924	0.508068
Os01g0147700	4475	3388	4009	3668	3673	3282	64.0083	58.4711	64.3574	60.6811	58.6156	54.7539	0.94598	-0.0875221
Os01g0147800	325	370	399	182	368	374	6.57657	9.16461	8.65205	4.51037	8.33153	8.65054	0.912833	-0.189811
Os01g0147850	25	30	36	19	37	40	12.6382	19.1964	19.6649	11.097	21.1075	24.9466	0.986136	0.13228
Os01g0147900	10369	8185	9919	6521	8284	7516	452.85	436.542	485.099	329.337	405.765	385.908	0.556189	-0.281501
Os01g0148050	6743	5665	5683	5539	5460	4722	34.7935	35.0349	32.6997	30.6	28.116	26.0196	0.885364	-0.133873
Os01g0148100	798	715	752	793	716	542	14.9492	16.0352	15.9178	17.1971	14.6681	11.5211	0.969802	-0.0791122
Os01g0148400	1648	1349	1334	1638	1664	1403	18.1798	18.2296	16.718	20.6541	20.4916	17.6076	0.786459	0.189216
Os01g0148500	1436	967	1295	1257	1212	1087	59.5203	48.5906	59.4449	60.1326	55.6092	53.1676	1	0.020965
Os01g0148700	1428	997	1214	1590	1236	1126	75.1534	63.1852	69.9308	97.0094	71.5881	70.3291	0.803843	0.196964
Os01g0149400	320	211	248	370	347	240	1174	985.402	891.853	1472.54	1357.82	1071.99	0.573761	0.373478
Os01g0149500	177	167	158	337	206	191	0.989134	1.13634	1.00776	2.16659	1.28253	1.23173	0.301112	0.614355
Os01g0149600	2773	1896	2444	3962	3221	2773	342.74	284.116	330.267	572.738	444.856	413.675	0.0745338	0.562674
Os01g0149750	12	20	31	74	42	46	0.125243	0.254853	0.386729	0.908808	0.474994	0.576852	0.0675545	1.40778
Os01g0149800	70	72	81	50	58	49	9.10177	11.4115	11.4974	7.6773	8.52903	7.74402	0.678337	-0.446505
Os01g0149900	18	31	13	30	29	48	0.1953	0.407336	0.16015	0.359153	0.349769	0.599885	0.495917	0.835313
Os01g0150000	2780	2541	2650	2391	2541	2259	100.222	112.448	107.549	99.1829	102.211	95.8717	0.948319	-0.0844229
Os01g0150200	1976	1818	1882	1686	1891	1909	67.4451	79.8877	72.2156	67.801	74.4764	81.4965	1	0.0163007
Os01g0150400	84	84	85	45	55	56	2.26302	2.74588	2.60218	1.38517	1.67376	1.73908	0.42427	-0.633984
Os01g0150800	109	117	110	117	82	88	1.55006	2.08245	1.8913	1.96148	1.3205	1.47375	0.94448	-0.165368
Os01g0151100	1075	993	1001	1029	1076	984	18.2557	20.3755	19.0151	20.2028	20.3834	19.5651	0.9668	0.0738133
Os01g0151200	913	843	789	673	986	726	17.3733	20.939	17.026	15.2927	22.0602	16.8405	0.996392	-0.0330778
Os01g0151400	99	83	113	236	252	247	4.55548	4.66167	5.51698	12.255	12.6749	13.7181	4.58e-05	1.38364
Os01g0151600	424	379	369	309	418	417	14.5696	15.5791	16.1182	12.0227	18.6123	17.1926	0.998355	0.0318111
Os01g0151700	1471	1545	1524	1259	1507	2039	44.5612	56.8801	51.3729	44.0786	50.7921	72.391	0.911881	0.145226
Os01g0151750	31	26	32	35	33	33	32.7595	35.4879	35.2993	41.8915	38.9552	42.6812	0.92769	0.250753
Os01g0151900	89	70	81	137	85	61	1.20522	1.1466	1.24088	2.11689	1.26779	0.94998	0.868927	0.308422
Os01g0152050	33	38	48	30	33	28	0.330662	0.461427	0.562723	0.356106	0.367907	0.332633	0.874789	-0.330355
Os01g0152300	3872	2617	3238	3965	3916	3231	542.443	446.142	494.821	652.411	616.145	550.487	0.59579	0.269291
Os01g0152500	60	62	38	50	19	51	0.60883	0.789231	0.453492	0.597275	0.215501	0.630861	0.894339	-0.338922
Os01g0152600	115	72	67	84	73	65	1.2972	0.728095	0.691664	1.00301	0.727969	0.853942	0.981328	-0.109877
Os01g0152700	132	88	125	126	138	115	379.56	327.258	362.915	395.643	429.66	406.31	0.900265	0.210392
Os01g0152850	52	17	18	63	33	55	0.609113	0.255576	0.237232	0.869654	0.436524	0.750043	0.407612	0.911427
Os01g0152900	3975	2758	3334	3285	4534	3444	487.805	408.238	447.757	472.866	622.431	510.291	0.70207	0.235384
Os01g0152950	122	134	95	103	147	85	8.46442	11.3265	7.18795	8.191	11.253	7.06622	1	-0.0153658
Os01g0153100	9314	6441	8807	8480	9758	7526	1150.52	956.429	1189.14	1226.36	1345.65	1120.91	0.883848	0.142174
Os01g0153150	47	32	37	48	29	35	0.212057	0.174987	0.189934	0.246756	0.144819	0.178819	1	0.0302814
Os01g0153250	46	46	48	47	44	26	3.71213	3.82911	3.02393	3.83402	4.27591	3.07552	0.948142	-0.199879
Os01g0153275	164	157	164	214	173	163	2.31554	2.67393	2.62796	3.48643	2.72051	2.64124	0.841287	0.245678
Os01g0153300	8359	6225	7855	7661	9242	7555	1122.55	1009.22	1160.44	1199.59	1382.37	1225.89	0.770438	0.195261
Os01g0153400	566	446	440	491	541	394	10.6093	9.74574	9.18846	9.75948	10.3949	8.54568	0.992137	0.0434674
Os01g0153700	115	105	85	80	128	86	3.01226	3.3193	2.47253	2.41322	3.74724	2.66502	1	0.0084532
Os01g0154300	55	29	59	36	30	25	2.1656	1.40388	2.54683	1.61755	1.29751	1.17642	0.653248	-0.569319
Os01g0154500	70	53	58	38	29	15	2.0868	1.91577	1.9295	1.30108	0.964354	0.52008	0.151715	-1.06873
Os01g0154600	15	14	36	33	13	24	0.692839	0.652402	1.36329	1.16283	0.562346	0.641796	0.983091	0.173501
Os01g0155400	715	612	618	630	643	591	10.0234	10.8425	9.89255	10.0428	8.74634	9.66521	1	0.00704327
Os01g0155600	2957	2215	2666	2726	2553	2426	136.505	121.225	134.087	151.48	132.983	135.411	0.983091	0.049573
Os01g0156300	41	58	47	29	60	53	4.91371	8.43082	6.11951	4.00702	7.95227	7.68365	1	0.00601678
Os01g0157200	21	85	26	2	84	71	1.39062	6.79669	1.85885	0.152034	6.09147	5.63464	0.983091	0.242944
Os01g0157600	8	24	17	3	27	25	1.01701	3.71586	2.3233	0.435332	3.78902	3.88232	0.986136	0.186911
Os01g0157800	33	36	38	60	49	60	2.29458	3.30588	2.37739	4.38112	4.65363	4.65803	0.403483	0.720742
Os01g0157900	1085	844	785	686	872	685	72.1947	68.29	57.4062	52.2852	64.2761	54.2707	0.797439	-0.203945
Os01g0158000	762	518	641	633	608	533	15.2095	12.5925	14.326	14.584	13.5289	12.3759	0.994928	-0.0373483
Os01g0158100	68	24	34	78	60	62	11.5561	4.99732	6.17642	15.4158	11.3454	12.9325	0.403861	0.770623
Os01g0158200	1002	802	792	560	779	637	29.0939	28.2536	25.6461	18.7222	25.2299	21.7295	0.53669	-0.324511
Os01g0158500	146	87	82	69	83	69	1.99012	1.44958	1.26273	1.08718	1.27337	1.0801	0.697575	-0.425808
Os01g0158566	26	13	9	23	22	8	4.83674	2.985	1.84107	4.82744	4.53036	1.80728	0.969802	0.227459
Os01g0158600	204	145	167	186	143	128	1.92585	1.65968	1.79678	2.00227	1.4937	1.37505	0.978654	-0.0981753
Os01g0158800	26	30	16	20	26	23	1.80934	1.61264	0.675115	0.897931	0.924044	0.855305	1	-0.00207829
Os01g0158900	908	784	924	1853	928	689	11.4963	12.2046	13.176	26.9742	13.0513	10.1733	0.544133	0.475508
Os01g0159300	1194	568	268	140	176	133	19.895	11.5998	5.24376	2.90912	3.40755	2.74196	1.04e-05	-2.0697
Os01g0159400	1148	794	1305	857	647	530	21.0272	17.5783	26.8803	18.1061	13.2162	11.2725	0.147173	-0.600956
Os01g0159800	143	95	157	103	93	138	5.92417	4.6305	7.20371	4.94605	4.26549	6.93703	0.949062	-0.160598
Os01g0160100	85	40	63	38	40	74	2.0277	1.14578	1.66725	1.05226	1.0612	2.08038	0.949808	-0.206721
Os01g0160150	44	17	56	22	23	29	1.12234	0.518158	1.59966	0.648195	0.649937	0.865399	0.727656	-0.570074
Os01g0160700	29	14	24	33	19	21	0.298843	0.175067	0.282757	0.387344	0.217122	0.247182	0.954535	0.210469
Os01g0160850	25	16	8	26	19	12	1.4251	0.735431	0.553856	1.32636	0.97388	0.881955	0.934129	0.298942
Os01g0161200	52	22	40	47	37	32	4.01233	1.98965	3.72629	3.31891	3.74225	2.54972	0.984163	0.116117
Os01g0161300	37	52	39	61	40	32	0.523	0.877088	0.593791	0.918529	0.5177	0.538034	0.990694	0.105163
Os01g0162500	123	89	111	160	149	114	0.802886	0.780777	0.862556	1.30195	1.08019	0.887342	0.572079	0.461179
Os01g0162800	166	117	147	161	100	131	1.28437	1.07333	1.29563	1.52249	0.813891	1.18774	0.997864	-0.0523734
Os01g0162900	16	7	22	22	26	32	0.268439	0.146681	0.419133	0.443799	0.505479	0.637037	0.409277	0.905403
Os01g0163000	108	81	97	125	95	88	0.868061	0.631294	0.941025	1.19482	0.787949	0.846061	0.932408	0.180888
Os01g0164400	801	593	635	755	825	748	24.2115	20.07	17.7668	23.933	26.6308	25.2666	0.616565	0.272939
Os01g0164500	650	518	634	706	704	562	11.3913	11.0662	12.5836	14.3365	13.8024	11.4897	0.803843	0.198557
Os01g0164600	175	158	174	89	112	92	4.33412	5.08005	5.06259	2.48685	3.10768	2.52203	0.15273	-0.72704
Os01g0164700	632	540	560	508	575	490	15.0595	15.3701	14.9293	13.8385	15.0238	13.5815	0.974576	-0.0719961
Os01g0164900	1021	690	798	955	879	825	8.00533	7.28298	8.18466	10.7499	8.0204	8.49208	0.862096	0.163448
Os01g0165000	371	273	228	227	259	218	10.5602	8.9945	6.83386	7.41718	7.73792	7.06562	0.818254	-0.232506
Os01g0165100	90	90	56	80	70	57	2.24549	2.73034	1.5747	2.30319	1.94136	1.66844	0.978601	-0.12533
Os01g0165200	1610	1448	1615	1157	1492	1222	23.1219	24.8138	26.1375	19.7156	24.0523	20.3757	0.752826	-0.209095
Os01g0165800	705	577	581	569	634	404	10.0845	10.0703	9.407	9.22927	10.007	6.58871	0.907093	-0.147393
Os01g0166100	479	473	436	411	525	487	19.1673	22.8348	19.2974	19.0802	23.4726	23.4002	0.955441	0.0973281
Os01g0166300	186	118	196	162	159	195	8.02651	4.93584	8.70096	8.5365	7.45711	9.98396	0.960534	0.126073
Os01g0166400	100	76	103	113	114	97	1.91782	2.04196	2.52434	2.81392	2.79578	2.56459	0.830672	0.285724
Os01g0166500	367	380	465	348	377	284	41.3531	51.7107	56.4576	45.0757	46.8837	38.7201	0.842044	-0.208768
Os01g0166700	271	259	222	259	252	258	7.86244	8.94779	8.08721	8.47632	8.56254	8.76124	0.965792	0.0981166
Os01g0166800	1725	1156	1999	2685	2041	1773	29.1366	23.5899	38.0154	52.4263	38.481	34.5519	0.281352	0.488522
Os01g0167100	196	180	222	222	189	194	7.99129	8.51021	10.1198	9.68533	7.39814	9.60019	0.978796	0.0824895
Os01g0167400	21	1	1	29	20	8	2.107	1.73e-05	8.9e-05	3.33068	2.22383	0.936961	0.442625	1.44699
Os01g0167500	1608	1511	1268	1300	1737	1439	36.5954	41.867	32.4347	33.7489	43.871	37.7695	0.951739	0.0913372
Os01g0167600	21	12	20	39	31	21	2.39445	1.66379	2.47478	5.04541	3.87732	2.86788	0.406852	0.851568
Os01g0167700	612	436	414	539	518	364	4.52533	3.8527	3.52069	4.55747	4.24347	3.20155	0.997956	0.0344027
Os01g0167750	72	58	82	121	64	62	5.28151	5.1442	6.39635	10.1187	5.12444	5.49385	0.88916	0.291423
Os01g0167800	294	221	265	328	326	325	3.43718	3.16999	3.53724	4.44938	4.3304	4.35307	0.437752	0.401762
Os01g0167900	418	540	354	331	407	406	8.05037	12.5324	7.66342	7.27734	8.7133	9.06739	0.926214	-0.146848
Os01g0168100	4347	2987	3057	3415	2826	3141	85.93	69.1303	65.55	77.8271	59.8	70.5918	0.976622	-0.0642276
Os01g0168200	93	71	69	61	58	73	4.75047	4.39899	3.91015	3.59892	3.29673	4.38246	0.930172	-0.201131
Os01g0168300	503	409	396	453	458	363	24.256	24.1825	21.0297	24.9467	24.6594	20.8135	0.998355	0.0315619
Os01g0168400	56	59	55	71	43	36	1.46459	1.89412	1.58184	2.17506	1.24882	1.06887	0.984163	-0.118911
Os01g0168450	164	92	146	161	124	91	4.99248	3.3832	4.98402	5.66756	4.19057	3.23085	1	-0.014264
Os01g0168500	657	428	546	412	429	457	15.0691	11.8726	14.0648	10.7984	10.9493	12.3064	0.731606	-0.248047
Os01g0168600	319	279	309	296	303	275	5.3604	5.66095	5.81354	5.71723	5.66856	5.34568	1	0.0131016
Os01g0168800	47	27	18	17	17	47	2.65224	1.94274	1.24276	1.23595	1.1048	2.85033	1	-0.0792768
Os01g0169400	203	124	141	301	232	180	14.8197	10.8765	11.4025	26.8367	19.8685	16.3686	0.188902	0.689824
Os01g0169500	4596	3692	3857	4010	3539	3216	31.7809	29.7183	29.5186	32.2111	29.3154	25.1653	0.930501	-0.102208
Os01g0169800	678	543	516	533	541	461	26.2059	26.701	21.7046	24.2515	23.614	21.4123	0.938679	-0.106988
Os01g0169900	1263	1023	1055	952	1061	982	32.3098	31.2791	29.7667	28.4303	30.177	29.7543	0.949332	-0.0869957
Os01g0170051	25	36	30	9	10	10	1.25181	2.18098	1.60997	0.518513	0.550586	0.602409	0.0286672	-1.58686
Os01g0170100	167	128	133	156	153	141	3.0277	3.00207	3.17286	3.27465	3.16977	3.01247	0.940809	0.145751
Os01g0170300	1650	1572	1855	2165	1968	1926	46.1833	53.439	55.9496	69.1684	60.3449	64.4978	0.485249	0.318236
Os01g0170500	1963	1628	1498	1675	1739	1961	75.4361	75.968	62.6164	74.3858	74.0118	89.583	0.866378	0.152355
Os01g0170600	389	348	391	419	380	356	13.1291	13.1796	14.212	15.7729	14.4377	13.8019	0.954005	0.100322
Os01g0170700	32	34	41	33	39	19	0.709344	0.907625	1.0098	0.845952	0.960099	0.49491	0.969802	-0.179895
Os01g0170800	145	97	140	172	164	129	2.41856	2.12052	2.84274	3.54214	3.29438	2.87854	0.710748	0.35802
Os01g0170900	67	42	51	82	46	47	8.68551	6.68554	7.11083	12.1154	6.57212	7.39047	0.942327	0.212596
Os01g0171000	2364	1995	2020	2318	2042	2389	34.9627	35.6182	33.551	39.5038	33.7224	40.8612	0.85988	0.154101
Os01g0171466	193	217	174	184	178	135	3.0503	4.12255	3.06412	3.13314	4.06403	3.01788	0.918908	-0.177466
Os01g0171800	537	471	486	198	389	451	13.4611	14.4335	13.2626	5.72525	10.7433	13.0759	0.525488	-0.456778
Os01g0172000	650	604	644	563	620	579	27.5893	35.5982	36.9406	25.0612	34.5642	27.7241	0.989305	-0.0433211
Os01g0172200	3904	3306	3976	3272	3538	2844	53.7477	54.9999	61.49	51.9856	54.1746	45.6581	0.866533	-0.147172
Os01g0172300	227	213	204	170	199	195	12.5758	14.2936	12.3728	10.9183	12.2674	12.7979	0.94598	-0.126384
Os01g0172400	5723	5809	5217	3778	5344	5300	138.81	168.743	139.344	106.297	137.64	157.479	0.880607	-0.155545
Os01g0172800	123	106	80	81	63	56	23.7091	24.8982	16.8492	17.6904	13.3547	13.1509	0.527435	-0.555751
Os01g0173000	31	50	52	53	51	50	0.261585	0.485589	0.604629	0.50142	0.469185	0.468702	0.917697	0.256784
Os01g0173100	1368	1027	1261	1156	1239	1105	143.795	135.298	143.614	142.547	148.118	142.017	1	0.00957656
Os01g0173801	35	23	37	18	19	26	2.12741	3.34855	2.53437	1.28668	1.29508	1.85321	0.755285	-0.511737
Os01g0173900	823	578	589	594	550	521	5.1071	4.45829	4.14858	4.84161	4.11418	3.84111	0.845619	-0.178084
Os01g0174000	698	426	563	333	422	440	40.8537	30.2241	35.8738	22.5997	27.3019	30.6919	0.41947	-0.41396
Os01g0174200	309	256	268	249	206	149	14.3195	11.3674	15.2272	12.3091	12.4895	8.87311	0.564427	-0.395467
Os01g0174300	1529	1362	1250	1220	1601	1453	47.4178	51.1954	43.4611	44.0521	56.2157	52.467	0.926177	0.111489
Os01g0174400	44	5	26	22	17	25	0.285221	0.0467644	0.176396	0.149064	0.113521	0.175746	1	-0.100305
Os01g0174500	279	259	205	207	221	194	9.93818	10.2859	8.85168	9.44354	9.07294	9.01379	0.881312	-0.190772
Os01g0174700	884	554	549	648	487	486	33.7243	21.1333	18.5164	28.0417	20.6786	21.2133	0.83475	-0.206606
Os01g0174900	409	361	434	356	407	359	25.043	27.1372	29.6004	25.3428	27.9108	26.1179	0.996036	-0.037118
Os01g0175000	3272	3359	3064	2025	2731	2802	114.836	143.992	118.241	81.6727	107.614	116.211	0.573217	-0.298902
Os01g0175100	575	319	843	100	106	202	72.7162	49.2176	115.007	14.7465	15.0377	31.2818	6.15e-06	-2.00249
Os01g0175400	376	307	324	300	229	246	7.85031	6.98414	6.908	6.53834	5.14464	4.94618	0.668983	-0.30446
Os01g0175500	162	140	173	152	102	116	6.61801	6.99602	7.79252	7.21303	4.65316	5.63985	0.814117	-0.289953
Os01g0175600	38	49	31	20	18	31	0.406611	0.706883	0.443561	0.244995	0.191798	0.337357	0.550766	-0.711016
Os01g0175700	111	146	99	48	97	76	1.47752	2.26492	1.45606	0.710336	1.39297	1.1192	0.466113	-0.641128
Os01g0176200	67	61	58	63	50	43	1.72918	1.90097	1.66236	1.85615	1.43158	1.29441	0.94598	-0.18665
Os01g0176300	91	54	85	111	89	83	1.16195	0.859526	1.2442	1.6429	1.28264	1.23915	0.750737	0.379659
Os01g0176400	133	143	169	165	181	186	19.3103	25.3174	26.1835	27.8395	29.269	33.1608	0.756438	0.316122
Os01g0176500	2250	1621	2280	2410	2204	2035	36.2806	31.1882	40.7456	45.2418	39.5096	38.729	0.804301	0.186491
Os01g0176700	260	185	131	160	190	217	11.6306	10.4242	6.40504	8.49445	9.5612	12.0845	0.992825	0.0604551
Os01g0176751	139	67	72	88	102	77	21.6422	12.6208	12.1829	15.479	17.3529	14.4405	1	0.0344117
Os01g0176800	41	44	40	39	29	36	1.37171	1.78978	1.43227	1.49456	1.06494	1.46471	0.948319	-0.200579
Os01g0176900	38	16	27	31	22	20	3.28521	1.68217	2.42709	3.24549	2.44827	1.99908	1	-0.0577948
Os01g0177100	2058	1874	2036	2355	1981	1798	21.8222	23.7409	24.0896	28.613	23.1708	21.8217	0.931061	0.104897
Os01g0177200	3194	2410	2564	2710	2886	2419	34.0746	31.1065	30.9139	33.3279	34.3994	29.8818	0.986136	0.0457235
Os01g0177400	72	69	60	78	172	150	1.47033	1.39554	1.24969	3.63745	3.71174	3.89431	0.0768568	1.05252
Os01g0177500	71	59	53	84	159	126	10.0383	10.0846	8.10679	13.7831	24.9518	21.6375	0.0461471	1.07666
Os01g0177900	9335	10377	10313	6461	9828	10265	76.5475	98.0759	87.9877	59.6511	83.728	94.5579	0.931247	-0.121435
Os01g0178000	600	471	464	499	476	456	11.2208	11.3159	9.63392	10.8034	10.1189	9.56131	0.998355	-0.0275079
Os01g0178100	332	359	400	370	360	358	7.83941	10.6549	10.6974	10.1702	9.67691	10.1159	0.987592	0.0542297
Os01g0178200	354	284	278	348	383	339	11.2987	11.1689	9.84911	12.7239	13.736	12.7666	0.648997	0.295147
Os01g0178400	1002	967	851	937	976	1128	50.3641	58.0612	44.772	53.4448	54.4322	66.1266	0.842202	0.175186
Os01g0178500	324	246	287	257	219	274	26.3826	24.5246	25.6377	24.0013	19.7561	26.7726	0.948537	-0.115161
Os01g0178700	99	94	74	44	70	69	1.59171	2.0317	1.21484	0.811691	1.21896	1.4162	0.651107	-0.47926
Os01g0178900	25	64	39	30	44	39	0.483988	1.519	0.852197	0.659315	0.957528	0.876087	0.977472	-0.153924
Os01g0179200	686	616	592	491	598	665	26.8136	29.1141	25.9375	22.0235	25.9109	30.5459	0.992137	-0.042396
Os01g0179300	1856	1746	1516	1655	2079	1950	60.569	68.7479	54.9047	62.7008	75.5271	75.7405	0.745806	0.215395
Os01g0179400	1668	1338	1395	1513	1438	1330	7.21477	7.02346	6.82814	7.52968	6.92877	6.60323	0.995704	0.0318749
Os01g0179500	2371	1837	2191	2344	2255	2250	13.7548	13.0481	14.3073	15.5582	14.4757	15.185	0.811238	0.171203
Os01g0179600	150	93	144	46	172	111	14.1115	10.6054	14.4042	4.99091	17.8583	12.7866	0.969615	-0.164684
Os01g0179700	1597	1377	1354	1081	1302	1264	85.1425	88.0971	81.2852	65.3035	78.0741	78.0203	0.809714	-0.178671
Os01g0179800	343	172	232	222	213	210	14.6648	9.09804	10.909	11.0508	10.432	11.1062	0.957507	-0.119226
Os01g0180000	767	688	556	785	705	1165	37.0112	40.8202	29.0133	43.1694	37.7058	67.5312	0.364222	0.476796
Os01g0180050	403	343	296	434	328	591	44.1729	46.2798	34.8253	55.2231	40.2226	79.6027	0.466113	0.456196
Os01g0180300	666	636	639	479	792	733	7.78893	8.43803	8.11089	6.1468	9.57477	8.9797	0.949808	0.107397
Os01g0180400	651	519	456	916	797	735	29.9556	29.7597	24.1557	44.9645	37.5867	37.5334	0.0301661	0.664018
Os01g0180600	831	581	788	1050	834	694	6.3116	5.36569	6.86284	9.09116	7.09794	6.0848	0.628159	0.30411
Os01g0180700	521	307	502	622	472	409	10.1148	7.20394	10.9298	13.9487	10.1741	9.24191	0.784729	0.258138
Os01g0180800	5733	4736	5193	1030	7115	8180	155.155	154.133	150.201	32.3917	212.696	261.941	0.984679	0.128878
Os01g0180850	2708	2192	2360	446	3479	3662	42.2876	41.3612	41.643	7.99849	60.4354	66.0991	0.984679	0.131852
Os01g0181000	570	438	518	612	612	501	15.5762	14.5133	15.5364	19.5167	18.6436	16.5123	0.712312	0.247686
Os01g0181166	24	5	9	51	48	40	7.12218	1.82463	2.90271	16.8585	15.5591	14.5525	0.00270724	1.9675
Os01g0181300	105	60	84	102	119	98	14.0337	10.3136	12.4866	15.7108	17.9272	15.9546	0.643024	0.438141
Os01g0182100	516	496	522	565	478	427	22.0718	25.5025	24.7648	27.2401	22.5162	21.5676	1	0.0015094
Os01g0182200	941	720	827	659	737	637	86.7125	80.3251	83.2465	70.1616	75.3354	70.5346	0.746466	-0.219706
Os01g0182300	33	27	30	41	25	33	5.85951	5.89243	5.71891	8.38901	4.96002	7.21002	0.948319	0.211204
Os01g0182400	216	125	195	177	199	157	3.60721	2.49355	3.62226	3.37781	3.68898	3.00483	0.986136	0.0716559
Os01g0182500	158	121	127	106	156	121	7.81694	7.31939	6.87862	6.12866	8.68367	7.12952	1	-0.0142613
Os01g0182600	1480	2098	2343	19135	4578	3180	12.3666	21.1344	22.1253	183.806	42.7025	30.7217	0.000913173	2.23274
Os01g0182700	737	396	436	452	437	391	64.6006	41.3658	41.1749	46.2532	42.4618	41.4899	0.853287	-0.202158
Os01g0182900	3173	2777	2234	2151	2791	2316	14.6175	16.247	13.2308	11.2724	14.9739	11.9556	0.931325	-0.106709
Os01g0183000	478	413	540	277	446	462	13.8311	14.6311	17.4207	9.184	14.3186	15.5823	0.86362	-0.206196
Os01g0183100	673	567	627	816	816	641	12.1693	12.3705	12.7276	17.1102	16.4788	13.463	0.45233	0.350387
Os01g0183300	74	27	48	26	27	29	2.80042	1.23525	1.96524	1.12881	1.12421	1.31399	0.468579	-0.758121
Os01g0183500	87	51	77	136	104	104	3.91891	1.98406	3.28586	5.26128	4.89275	4.49341	0.233623	0.759895
Os01g0183633	250	185	215	229	211	231	9.56991	8.55509	8.93029	9.96314	9.04729	10.2665	0.945783	0.122288
Os01g0183800	778	529	806	542	577	500	20.0327	16.5844	23.7601	15.824	16.3989	14.8833	0.586344	-0.309702
Os01g0184000	369	246	320	323	345	285	9.50317	7.87914	9.23893	9.65428	9.977	8.54376	0.954817	0.103875
Os01g0184200	3647	3255	3768	4544	4944	5473	111.219	134.019	163.047	265.437	345.845	443.393	0.0567962	0.555055
Os01g0184500	1543	1226	1506	1074	1373	1458	24.0237	23.2762	26.9377	20.3484	24.7813	27.1151	0.981724	-0.0591021
Os01g0184700	66	57	53	79	88	61	0.879157	0.805016	0.937124	2.05733	1.8473	1.20681	0.70207	0.438093
Os01g0184800	665	526	572	587	514	456	32.4175	31.1516	30.7872	33.0574	27.9443	26.1859	0.93934	-0.107366
Os01g0184900	5022	3864	4533	4283	4053	3467	64.4948	60.096	65.7488	63.3696	58.0349	51.4417	0.918237	-0.113303
Os01g0185200	2818	2267	2626	2267	2418	2180	60.8674	64.9338	62.2981	55.4834	55.2915	54.4013	0.930657	-0.0978434
Os01g0185300	1914	1630	1323	1199	1444	1406	121.813	125.115	90.7914	88.262	101.394	107.584	0.80289	-0.194937
Os01g0185400	572	473	614	554	478	444	9.4578	9.78756	11.4822	10.2305	8.61751	8.26083	0.951739	-0.0999209
Os01g0185500	1017	550	1436	867	486	381	22.9578	15.9686	30.592	25.4838	12.5996	12.1974	0.306431	-0.712874
Os01g0186200	328	235	386	374	413	314	12.1678	10.5308	15.8859	16.233	17.2967	13.6656	0.735079	0.283429
Os01g0186700	3504	2446	2710	2261	2360	2122	53.3299	45.2083	46.6165	39.7991	39.9694	37.2983	0.536074	-0.28327
Os01g0186900	3	19	1	25	2	93	0.172745	1.75824	1.89e-06	2.40343	0.102463	9.17503	0.247802	2.38768
Os01g0186950	199	793	94	857	133	3988	18.3128	88.797	9.31791	91.3181	13.6217	445.752	0.166761	2.22331
Os01g0187400	2815	2312	2016	2231	2326	2186	19.6489	19.575	15.8724	17.9488	18.1215	17.575	1	-0.0111864
Os01g0187500	817	759	765	698	691	533	15.3238	17.4047	16.1613	14.9588	14.3997	11.5581	0.760846	-0.222106
Os01g0187900	91	65	58	137	66	75	2.91266	2.50649	2.0579	5.12892	2.36501	2.82641	0.722942	0.45975
Os01g0188100	701	513	541	371	478	398	18.7632	16.64	16.3151	11.5595	14.3106	12.452	0.345457	-0.419241
Os01g0188200	844	705	762	754	787	671	6.44791	6.53629	6.63311	6.54755	6.66568	5.85225	1	0.0048167
Os01g0188400	8275	7893	8289	5018	6060	5878	177.833	204.288	197.691	122.229	139.713	145.81	0.141003	-0.465859
Os01g0188525	45	40	38	34	36	37	1.05324	1.13217	1.00576	0.917011	0.939503	1.00596	0.981724	-0.131949
Os01g0188900	1611	1349	1542	1223	1164	1298	35.4341	35.9436	37.76	30.3489	28.5321	33.0711	0.720808	-0.217706
Os01g0189100	506	372	449	409	480	398	4.54687	4.07344	4.59631	4.21574	4.82379	4.1078	0.998355	0.028105
Os01g0189700	569	619	652	544	590	478	8.38709	9.00003	12.4619	8.65597	9.1231	7.87702	0.913761	-0.135898
Os01g0189800	906	739	921	895	808	739	30.4498	30.0142	34.3565	34.8286	30.1695	29.5225	1	-0.00213287
Os01g0190000	160	102	141	228	131	157	11.1749	8.70568	10.8335	18.5429	10.2483	13.2149	0.626956	0.440271
Os01g0190300	1106	709	425	219	420	312	54.1862	42.2193	22.7581	12.2215	22.6788	18.0808	0.00748287	-1.15208
Os01g0190400	118	58	51	50	34	34	2.20398	1.4267	1.077	1.0713	0.709008	0.720056	0.335279	-0.842358
Os01g0190500	283	154	161	412	349	362	20.4036	13.4232	12.2335	34.0415	27.7547	31.8971	0.00386815	1.00116
Os01g0191000	28	34	29	23	18	28	0.360952	0.552738	0.423406	0.333424	0.267335	0.426051	0.885364	-0.335743
Os01g0191100	7306	5255	7106	6990	6828	6175	747.444	660.663	813.672	828.543	787.105	761.264	0.934129	0.0979592
Os01g0191200	209	426	412	414	788	706	17.0971	42.3798	36.1791	39.3005	71.7647	70.3797	0.102249	0.894362
Os01g0191300	307	277	190	219	242	238	8.94766	9.35481	6.23515	7.28391	6.65457	7.76649	0.981724	-0.0778673
Os01g0191500	4655	3913	4031	3086	3972	3721	80.5682	82.6081	78.5206	61.3995	76.6636	74.9181	0.854219	-0.156658
Os01g0191700	1419	976	888	626	886	731	38.0081	31.4915	26.3703	19.3154	26.3053	22.9948	0.256798	-0.471419
Os01g0191800	1435	987	1379	1734	1306	1249	50.877	42.4419	54.9075	70.8606	51.6617	51.6814	0.706995	0.252008
Os01g0191900	58	21	43	54	40	42	6.90882	3.01396	5.522	7.38817	5.24993	6.07236	0.925137	0.254611
Os01g0192000	755	678	1717	342	585	1362	29.0435	31.5436	72.4547	15.2512	25.021	62.0533	0.849581	-0.388872
Os01g0192101	1645	1647	4443	716	1320	2888	113.368	138.45	328.693	57.0292	100.392	240.561	0.685408	-0.585086
Os01g0192401	52	27	36	62	33	34	9.02282	5.71833	6.81417	12.0934	6.33252	7.10042	0.926212	0.255544
Os01g0192550	71	59	35	83	42	23	2.23565	2.27625	1.22437	2.95691	1.46639	0.82822	0.997311	-0.0836374
Os01g0192600	560	531	410	335	407	768	17.0595	19.7631	13.8128	11.8674	13.8799	27.3519	0.984089	0.0837547
Os01g0193400	29	24	28	25	11	16	0.427194	0.366373	0.647051	0.75641	0.161842	0.245102	0.717288	-0.561852
Os01g0193500	90	67	83	90	90	77	3.15327	2.86836	3.2384	3.60385	3.51444	3.15166	0.935956	0.170645
Os01g0193600	139	121	124	165	149	111	2.07354	2.17465	2.04886	2.8646	2.46073	1.89562	0.900208	0.212035
Os01g0193700	71	48	55	85	80	85	1.78768	1.4689	1.55952	2.46781	2.24933	2.47451	0.438988	0.601126
Os01g0193900	1043	773	936	899	919	780	8.43284	7.43364	8.23272	8.45643	8.18028	7.19344	1	-0.0102431
Os01g0194000	203	150	87	154	94	189	9.55474	8.50412	4.4455	8.50286	4.97846	10.9331	0.98977	0.0814286
Os01g0194200	878	544	691	1044	876	676	36.1475	27.1108	30.5493	50.0001	40.0394	33.2576	0.48651	0.37813
Os01g0194300	192	148	192	182	213	179	4.53376	4.19571	5.08971	4.91491	5.57637	4.90156	0.907706	0.178945
Os01g0195000	1488	1394	1179	1934	1691	1423	52.5582	58.0548	44.9029	78.2376	65.7013	59.9943	0.381448	0.378491
Os01g0195200	8837	7503	7822	7168	7746	7863	84.8062	86.9	83.2338	79.3736	82.6147	86.9299	1	-0.0155655
Os01g0195300	25	30	28	105	28	220	4.4383	6.67172	5.27682	22.3348	5.71291	48.7197	0.0109003	2.1627
Os01g0195400	817	723	692	795	701	879	70.5012	77.5353	64.5901	77.1389	66.7222	91.1259	0.874789	0.161246
Os01g0195500	1315	1068	1097	1267	1236	1093	75.221	75.3154	69.4915	84.245	79.2456	74.7843	0.911881	0.117875
Os01g0196500	175	119	143	170	180	170	19.762	15.9919	17.3048	21.5304	22.0486	22.8665	0.713061	0.328279
Os01g0196600	765	581	614	750	795	677	24.7501	22.7952	22.1286	28.051	28.669	25.6695	0.668087	0.253789
Os01g0197100	129	77	50	48	28	28	4.41106	3.18433	2.33887	1.7709	1.36271	1.27083	0.0937649	-1.20304
Os01g0197150	32	26	25	17	13	13	1.71597	1.69658	1.46651	1.06541	0.77981	0.83153	0.375897	-0.870827
Os01g0197200	1091	825	957	974	1101	1009	22.5123	20.6266	22.1581	23.035	25.2592	24.068	0.81743	0.175061
Os01g0197400	583	409	560	498	482	367	17.8602	15.2381	18.9602	16.9217	16.1614	12.2328	0.923148	-0.13127
Os01g0197450	32	17	31	48	30	37	1.7349	1.11336	1.81492	2.98789	1.78803	2.41382	0.620245	0.60618
Os01g0197500	299	231	201	235	226	193	12.6285	11.7582	10.0207	11.2503	9.76571	9.61689	0.976453	-0.0864289
Os01g0197700	69	24	7	25	26	15	3.34644	1.41567	0.361134	1.40888	1.40597	0.879272	0.881773	-0.476995
Os01g0197900	140	118	171	180	142	109	3.6335	3.67716	4.94048	5.39775	4.10392	3.27236	0.989491	0.0719704
Os01g0198100	3410	2810	3511	3062	2486	2035	37.3705	31.7985	41.1055	40.3738	30.4787	24.2753	0.593574	-0.291831
Os01g0198200	2011	1537	1860	2021	1900	1675	40.5708	37.4393	43.7231	46.8751	40.5674	36.897	0.908793	0.121497
Os01g0198250	115	106	133	125	112	88	3.91856	4.36289	5.14642	4.92002	4.25059	3.48158	0.995379	-0.0607629
Os01g0198500	147	130	80	216	210	305	20.1598	21.6504	11.7963	33.6421	31.5917	50.955	0.013147	1.10965
Os01g0198702	50	15	31	37	21	25	2.78889	1.17887	2.33846	2.97438	1.0272	2.23128	0.996032	-0.101747
Os01g0198900	5	12	26	53	74	79	0.611888	1.90252	4.28438	8.99877	12.5053	14.1343	0.00079306	2.29347
Os01g0199400	300	310	274	150	229	280	10.2747	11.88	9.77963	5.75904	8.68549	11.4477	0.670221	-0.360626
Os01g0199900	1036	741	862	1200	977	913	15.8077	13.799	14.8268	21.2426	16.6744	16.2166	0.562366	0.304809
Os01g0200000	608	511	524	472	524	471	18.5887	18.8936	18.0015	16.8128	17.9894	16.8924	0.949808	-0.0948661
Os01g0200150	27	10	21	23	20	24	2.27983	1.03476	2.00323	2.2411	1.89145	2.37749	0.911881	0.299348
Os01g0200175	32	23	42	50	33	10	0.405552	0.320038	0.840669	1.13797	0.43197	0.230147	1	0.00392446
Os01g0200300	192	123	152	179	202	195	4.34457	3.67987	4.00245	5.31071	4.94208	5.52427	0.612664	0.382589
Os01g0200350	29	34	32	56	45	47	0.592138	0.83924	0.725429	1.29389	1.01603	1.12643	0.442344	0.697264
Os01g0200400	524	510	474	433	507	432	19.8014	23.4746	20.1419	18.8084	21.4349	19.0584	0.974518	-0.0750572
Os01g0200500	436	329	373	497	437	421	18.1736	16.7482	17.2338	23.6998	20.4499	20.8678	0.560125	0.326326
Os01g0200600	27	26	23	76	49	122	4.09316	4.72709	3.72388	13.3828	8.23503	22.5437	0.00321973	1.77339
Os01g0200700	763	356	430	163	424	479	125.877	71.3827	77.9697	31.2826	78.3102	95.5658	0.697836	-0.439876
Os01g0201000	2693	2088	2474	2435	2171	2043	39.824	39.2006	42.4615	45.3808	34.208	35.0868	0.981724	-0.0530764
Os01g0201200	1121	991	930	937	980	761	15.7659	16.7836	14.6501	15.2383	15.324	12.3484	0.920619	-0.118742
Os01g0201250	165	128	76	181	123	123	15.7336	15.0011	7.90085	19.6137	13.0198	13.9905	0.862069	0.290363
Os01g0201275	61	34	51	93	94	63	10.846	7.39408	9.7773	19.2964	18.8065	13.7868	0.212755	0.853386
Os01g0201600	2754	1987	2270	4113	4549	5256	339.526	298.287	299.356	585.931	622.631	794.553	2.29e-06	1.06812
Os01g0201700	551	642	543	482	530	536	17.1006	25.1221	19.5971	17.5586	19.1682	20.9202	0.943332	-0.109799
Os01g0201800	39	49	1	22	0	3	0.621538	0.939772	0.0178663	0.406031	0	0.0556545	0.534637	-1.7487
Os01g0201900	2687	2510	2472	1502	1909	2061	24.6011	27.8171	25.4972	15.975	19.6217	22.8093	0.266738	-0.421394
Os01g0202500	33	52	70	242	84	53	2.61748	5.10079	5.95359	21.7801	7.40517	5.10689	0.157839	1.33317
Os01g0202800	175	88	149	109	135	140	22.1384	13.5117	20.6177	15.8762	18.9396	21.3043	1	-0.0133493
Os01g0203000	2044	2083	2106	1555	1646	2344	111.327	136.517	125.771	98.1651	100.09	151.391	0.94866	-0.103058
Os01g0203300	124	112	97	101	111	119	2.20422	2.34927	1.95407	2.03473	2.20901	2.35261	0.994928	0.0600388
Os01g0203800	79	55	50	52	40	48	4.17301	3.5124	2.8073	3.10782	2.29168	3.02072	0.869414	-0.311265
Os01g0203900	1179	956	1031	1072	1021	807	79.6599	78.1886	75.003	82.0609	75.3229	65.462	0.981724	-0.0576215
Os01g0204000	648	490	675	808	767	747	8.87405	8.1144	10.5167	12.6854	11.6882	11.8179	0.283739	0.429371
Os01g0205100	487	403	434	479	485	342	10.5968	9.94178	9.50679	12.1547	11.788	8.25691	0.991217	0.0466691
Os01g0205200	92	56	78	118	99	92	1.53807	1.13399	1.46972	2.28743	1.85653	1.78934	0.523211	0.531656
Os01g0205500	3392	2637	3177	3392	3519	3156	273.393	258.156	283.795	317.716	317.94	304.931	0.745196	0.200173
Os01g0205600	48	17	41	64	55	39	8.05294	3.45619	7.35692	12.205	10.1223	7.93213	0.569832	0.665627
Os01g0205700	3205	2513	3139	2848	2851	2710	99.0604	96.911	108.719	94.659	90.125	87.4594	1	-0.00357362
Os01g0205900	1155	1040	1072	918	1080	1651	139.928	152.825	140.245	127.914	143.135	242.55	0.803843	0.232099
Os01g0206200	637	473	582	730	657	548	50.2468	45.6185	51.2252	65.4159	57.5614	51.838	0.670221	0.266437
Os01g0206600	264	171	213	200	202	202	103.288	83.4548	89.2652	88.1272	87.4569	97.0686	1	-0.0207762
Os01g0206700	105	104	92	87	111	88	1.9418	2.257	1.77754	1.51382	2.1622	1.37194	1	-0.0133753
Os01g0206800	124	96	107	106	102	101	1.90788	1.78132	1.8414	1.87337	1.73901	1.81126	1	-0.0083805
Os01g0207001	132	85	105	141	127	108	2.13297	1.62491	1.90707	2.55933	2.19972	2.01718	0.805106	0.302545
Os01g0207200	305	279	292	299	281	271	6.87855	7.63722	7.29384	7.74537	7.04364	7.12653	1	0.0242228
Os01g0207400	73	122	117	50	159	193	9.54438	19.408	16.4199	7.53636	22.9836	30.9772	0.848801	0.406269
Os01g0208600	6097	6038	6435	4875	6003	7161	50.4512	58.8797	60.6812	47.4976	53.7122	66.3924	1	0.0218288
Os01g0208700	238	261	241	208	218	230	4.83338	6.49294	5.57062	4.84097	5.01703	5.66217	0.954535	-0.114524
Os01g0208800	186	199	189	162	208	192	13.7378	16.2423	13.8236	12.7941	13.6873	17.4902	1	0.0274233
Os01g0209000	1348	1200	1125	1345	1535	1421	22.5964	24.9164	21.5561	25.9606	28.6352	27.7298	0.523211	0.294295
Os01g0209200	437	409	491	389	502	415	16.4374	18.7914	20.5986	16.9085	21.1201	18.3816	1	0.0267162
Os01g0209400	961	763	724	656	732	591	28.2524	27.3634	23.7287	22.1483	23.9785	20.2669	0.720787	-0.236066
Os01g0209500	264	271	303	219	284	210	2.3557	2.94378	3.05437	2.26825	2.84071	2.15777	0.893802	-0.177192
Os01g0209566	131	91	133	126	96	113	4.47032	3.77383	5.12536	5.01447	3.67664	4.51391	1	-0.00551043
Os01g0209700	80	80	98	133	80	184	5.28293	6.16725	7.37777	7.9327	6.24397	9.49627	0.418016	0.693651
Os01g0209750	24	12	20	42	34	48	2.70935	1.64519	2.45759	5.49862	4.27688	6.57674	0.0803959	1.22856
Os01g0210300	201	189	149	156	160	208	17.184	20.0668	14.2324	15.6991	15.6501	20.8152	1	0.0293479
Os01g0210500	769	499	527	182	540	541	98.9245	78.2293	72.9064	26.8847	76.8786	85.2667	0.684074	-0.426454
Os01g0210550	147	144	122	22	110	97	48.8439	60.1062	42.6074	8.56146	41.6257	40.3173	0.487745	-0.791942
Os01g0210600	1467	1316	1196	854	1153	1000	138.36	152.206	121.209	93.3765	121.464	113.863	0.451858	-0.339181
Os01g0210750	195	150	138	155	163	149	3.22352	3.91101	3.25578	3.46139	2.99358	3.94204	1	0.0255427
Os01g0210800	473	403	356	454	535	465	7.163	8.03856	6.81988	8.6203	9.78964	8.66674	0.601923	0.307363
Os01g0211600	553	246	255	246	247	402	41.1331	22.6153	20.4428	20.9192	20.3941	36.4826	0.968631	-0.12502
Os01g0211800	559	801	735	573	757	1125	33.0774	57.7409	47.0406	38.4085	48.8969	78.6517	0.803903	0.279627
Os01g0212000	60	60	71	47	77	52	13.6224	16.3882	17.9627	11.9443	18.9643	14.0671	0.997797	-0.0621702
Os01g0212100	1787	1597	1698	1616	1670	1483	19.8075	21.39	21.2756	20.6848	20.5556	18.7773	0.997872	-0.0264416
Os01g0212400	2551	2372	2036	1869	1826	1860	72.1521	80.8578	64.0787	60.5819	57.0721	61.3612	0.61961	-0.258264
Os01g0212500	109	217	109	58	165	175	5.89349	12.3387	6.22833	3.50302	8.62661	9.70161	0.989584	-0.0984694
Os01g0212700	13	12	21	84	32	30	1.78016	1.9904	3.08035	13.125	4.82397	4.98869	0.0285338	1.72478
Os01g0213800	97	91	78	103	121	91	4.1378	4.71885	3.57735	5.08004	5.71075	4.67559	0.818157	0.306295
Os01g0214001	2560	2460	2234	3402	3011	2937	87.9783	102.41	83.9767	134.206	113.928	119.671	0.200408	0.430733
Os01g0214200	242	135	160	244	266	243	14.7729	10.0826	10.7206	17.1422	18.1069	17.7615	0.253978	0.574318
Os01g0214300	866	636	780	877	827	729	18.1751	16.1027	17.7846	21.3152	18.4432	17.7215	0.859787	0.166361
Os01g0214400	290	196	209	313	259	208	9.95476	8.0695	7.99526	12.5884	9.84008	8.45773	0.811974	0.245144
Os01g0215000	66	60	65	63	48	66	3.35974	3.73656	3.61729	3.58629	2.72549	4.04493	1	-0.0390262
Os01g0215700	1434	1708	1748	1993	1775	1703	85.6567	123.25	113.048	136.724	116.678	122.213	0.776725	0.215393
Os01g0215725	539	562	589	800	686	608	19.5479	28.2005	27.201	32.8343	28.1847	26.2023	0.455151	0.368249
Os01g0217000	38	73	27	38	28	37	2.47701	5.64556	1.82207	2.85348	1.9954	2.89489	0.8799	-0.380893
Os01g0217800	493	374	410	360	283	266	12.1073	11.3132	10.791	9.53169	7.72181	7.19803	0.431547	-0.415334
Os01g0218032	7605	6619	5424	6330	7236	6392	28.2992	29.6588	22.9212	27.1606	29.7857	27.1476	0.947347	0.090661
Os01g0218200	93	91	73	109	96	122	1.74946	2.06639	1.53275	2.37449	2.00747	2.67216	0.679244	0.415392
Os01g0218350	420	362	379	466	506	433	6.44448	6.62873	6.45453	8.48174	8.86614	7.76037	0.512471	0.341794
Os01g0218500	1611	1376	1580	1081	1614	1324	97.9666	104.079	111.902	82.7384	113.006	100.69	0.921256	-0.120213
Os01g0218700	404	333	314	324	341	292	5.63985	4.75291	4.51894	4.44003	5.24486	5.14455	0.981724	-0.0652793
Os01g0218800	1726	1437	1658	1763	1975	1611	17.1531	17.1049	18.3896	20.279	21.8521	18.4048	0.715481	0.216526
Os01g0218900	828	608	1042	683	689	702	19.6298	17.541	27.2803	18.7875	18.2184	19.3552	0.86362	-0.184968
Os01g0219000	44	34	38	95	85	69	7.14159	6.80721	6.56025	17.9288	15.3957	13.8314	0.0296168	1.1705
Os01g0219200	276	268	236	129	248	169	14.8254	15.5251	11.1838	7.7221	14.015	8.26055	0.523476	-0.457542
Os01g0219500	45	1381	70	1	1255	2737	1.57645	59.1309	2.70503	0.0397448	48.5315	111.773	0.801669	1.37725
Os01g0220200	1162	1021	1140	765	1071	925	23.7298	26.0321	27.238	18.5806	24.9975	22.5526	0.78815	-0.203162
Os01g0220300	693	497	644	661	723	615	73.8738	64.7853	74.3424	83.3342	87.0691	80.1296	0.801357	0.197601
Os01g0220500	25	14	20	9	32	8	1.47158	1.02075	1.29845	0.546544	2.07861	0.565159	0.976453	-0.201511
Os01g0221000	42	28	35	17	37	32	9.40489	7.81584	8.38308	4.38738	9.64147	8.94728	0.953716	-0.21292
Os01g0221100	260	173	214	190	196	138	17.7555	14.1358	16.1661	15.5432	15.1229	12.0418	0.861863	-0.228572
Os01g0221300	373	271	492	382	303	339	8.56956	7.31705	12.6024	10.2067	7.61539	9.24454	0.981724	-0.0762705
Os01g0221500	57	90	90	87	50	57	0.843339	1.6455	1.51261	1.47205	0.828265	0.967195	0.924949	-0.24095
Os01g0221700	129	118	122	128	128	129	2.53552	2.83658	2.6815	2.82056	2.74926	2.9701	0.960534	0.127686
Os01g0221900	92	75	65	77	88	49	3.2669	3.09849	2.58193	3.17146	3.38516	2.02972	0.998624	-0.0502019
Os01g0222001	130	54	37	67	37	29	2.31336	0.848161	0.847199	1.39079	0.7175	0.624573	0.693425	-0.619649
Os01g0222300	228	216	231	354	241	247	4.13109	3.97941	5.00087	7.64965	4.17273	5.11194	0.576179	0.384918
Os01g0222500	558	539	441	379	564	493	19.643	23.0574	17.272	15.3379	22.1147	20.2769	0.996036	-0.0372738
Os01g0222700	645	504	597	531	606	644	7.9826	9.58943	10.4075	10.0002	8.76288	15.5669	0.944906	0.101556
Os01g0222900	148	99	158	205	106	119	0.779548	1.25853	0.970915	1.27498	0.624141	0.70452	0.949062	0.166154
Os01g0223200	83	80	80	64	84	88	5.02961	5.87381	5.33433	4.47544	5.58478	6.37266	1	0.0221115
Os01g0223600	3660	3338	3556	3701	4504	4361	103.107	109.652	99.667	116.538	136.723	146.855	0.466113	0.316423
Os01g0223700	639	582	456	552	500	509	3.4882	3.64124	2.88024	3.57346	2.87473	3.41112	0.996392	-0.0345289
Os01g0223800	166	149	206	174	143	145	1.33611	1.56671	1.75671	1.511	1.16629	1.15975	0.970507	-0.107517
Os01g0223900	130	145	88	123	111	122	2.89911	3.90145	2.16698	3.14802	2.73464	3.20079	1	0.0332021
Os01g0224000	360	243	398	397	271	296	6.51992	5.33012	8.04982	8.27011	5.4591	6.22492	1	0.0238373
Os01g0224100	435	591	270	764	514	942	26.8797	45.2497	18.0509	53.9703	35.1613	69.7335	0.122303	0.834468
Os01g0224200	139	78	121	87	130	122	12.3383	8.50842	11.8102	8.90106	12.9248	13.0294	0.986136	0.0863865
Os01g0224300	119	102	194	130	127	120	18.5423	19.6081	33.1991	22.9496	21.8215	22.5593	0.990333	-0.0750173
Os01g0224400	177	137	146	118	141	88	5.7253	5.41813	4.89618	4.33712	4.84332	3.20807	0.756607	-0.338604
Os01g0224500	407	305	417	420	391	396	20.9627	19.108	23.8012	25.1325	22.2422	23.6435	0.88049	0.169755
Os01g0225000	361	474	376	425	391	516	43.4366	69.4057	48.4907	59.4729	51.7236	75.5109	0.88081	0.191763
Os01g0225100	2321	1764	2196	1986	2017	1631	44.9175	41.3614	47.4079	44.4604	43.0756	36.9253	0.950588	-0.0860711
Os01g0225200	820	643	823	774	742	586	12.0697	11.4063	13.6144	13.1268	12.1946	10.0213	0.986136	-0.052116
Os01g0225300	391	337	379	357	382	316	5.70101	5.88937	6.44743	5.97677	6.2057	5.44203	1	-0.00363571
Os01g0225400	69	50	60	92	72	58	2.98519	2.61047	2.87639	5.09381	3.52314	3.56303	0.777105	0.383864
Os01g0225700	37	27	43	57	26	35	0.930906	0.80835	1.23646	1.68107	1.60244	1.01227	0.949969	0.217484
Os01g0226200	2037	1328	1802	2331	1552	1572	149.304	119.073	145.238	185.463	122.527	135.675	0.889684	0.160335
Os01g0226300	5552	5664	4998	4876	5509	5568	233.025	289.535	233.896	234.294	257.519	272.641	0.992137	0.0377542
Os01g0226400	289	217	275	264	219	208	2.88675	2.58842	3.0765	3.043	2.44155	2.41545	0.961361	-0.102859
Os01g0226450	159	153	158	148	141	134	2.01883	2.35226	2.28914	2.13173	1.97697	1.94077	0.981328	-0.0882052
Os01g0226500	545	466	588	532	457	390	9.47096	9.84084	11.4042	10.7916	8.51178	7.77262	0.907147	-0.147078
Os01g0226666	222	226	166	303	174	298	22.7347	28.1637	18.3345	35.4732	19.6855	36.9561	0.637048	0.406826
Os01g0226700	328	277	238	473	372	513	49.4821	51.1027	38.3355	81.8757	62.3349	95.0455	0.0341363	0.76395
Os01g0227100	585	424	558	300	446	409	9.76638	8.57726	10.4776	5.80083	8.27705	7.93952	0.525912	-0.367458
Os01g0227200	942	937	855	554	613	670	19.9039	24.158	20.5492	13.3011	14.4309	16.8564	0.151715	-0.509951
Os01g0227250	219	195	173	125	151	140	11.2246	12.0489	9.887	7.37623	8.59452	8.42421	0.540984	-0.429364
Os01g0227300	1094	869	1007	895	929	1021	39.3492	38.6807	40.7828	36.8608	37.2745	42.6122	1	0.0111367
Os01g0228300	511	351	486	436	355	353	30.7524	25.6813	32.2952	30.0317	23.7493	25.0201	0.897659	-0.158959
Os01g0228400	124	107	98	8	62	47	4.93494	5.14737	4.18555	0.364429	2.70244	2.24914	0.0983933	-1.42805
Os01g0228450	931	894	731	102	447	409	54.7347	64.11	46.4846	6.84159	28.8021	28.8315	0.0162711	-1.35597
Os01g0228500	18	31	25	9	27	29	0.693908	2.28352	1.54903	0.47637	1.60945	1.60465	0.983016	-0.143326
Os01g0228600	805	592	717	591	689	607	72.3271	65.0325	70.5296	60.4078	69.2055	67.2538	0.952488	-0.0907699
Os01g0228800	1455	1318	983	801	715	683	20.9765	22.9062	15.8549	13.6847	11.5249	12.5044	0.0183967	-0.703569
Os01g0228901	1221	796	1030	1147	1093	829	9.98218	7.89221	9.56944	10.7363	9.9395	7.7706	0.959106	0.0879215
Os01g0229000	556	397	461	610	490	423	15.5058	13.4185	14.3942	19.7961	15.26	13.7781	0.863576	0.183435
Os01g0229100	1461	1119	1434	1487	1514	1434	41.0633	41.7063	48.2771	48.1306	49.6884	48.9194	0.723478	0.215928
Os01g0229200	2262	2173	2353	1910	2271	2178	52.6928	61.5056	62.8744	53.114	60.8743	62.8192	0.995889	-0.0321659
Os01g0229250	95	80	88	69	74	75	3.16224	3.22899	3.2843	2.65346	2.75042	2.90807	0.922207	-0.200843
Os01g0229300	268	258	239	298	323	326	1.84603	2.13382	1.86098	2.36392	2.47187	2.58922	0.518257	0.372344
Os01g0229400	647	513	542	571	620	549	31.2036	29.9206	29.2174	32.085	33.6689	31.6058	0.939884	0.102902
Os01g0229600	164	124	132	139	104	133	11.374	12.4394	12.2619	14.5687	9.83722	11.5778	0.986136	-0.0809802
Os01g0229900	718	634	690	799	612	599	6.34554	6.79354	7.62398	8.40483	6.93116	6.65798	0.989491	0.0453833
Os01g0230200	238	189	149	124	179	180	6.84317	6.54272	4.75651	4.16956	5.93211	6.2879	0.921765	-0.179749
Os01g0231000	5125	3899	3990	3704	3827	3127	220.167	202.797	190.196	185.617	184.836	160.006	0.720879	-0.215317
Os01g0231500	427	406	352	303	339	337	6.06248	9.86521	7.58195	6.56151	11.2436	5.60544	0.820865	-0.21036
Os01g0231700	3276	2459	2836	3235	3636	3633	500.147	463.598	456.434	547.901	619.737	675.203	0.309079	0.367988
Os01g0231800	437	264	302	306	282	268	17.5662	12.8755	13.1975	13.4361	12.3279	12.1756	0.922694	-0.143331
Os01g0231900	993	839	933	1006	965	854	15.2377	15.8209	16.1485	17.4582	16.7785	15.6	0.937831	0.0989517
Os01g0231950	524	212	271	784	1480	847	101.277	50.5067	55.568	178.48	324.116	202.903	1.8e-06	1.72188
Os01g0232100	1692	1299	1132	830	1360	1202	246.788	226.435	172.791	125.229	212.696	204.729	0.814077	-0.208555
Os01g0232200	292	401	321	264	370	504	12.8464	23.958	16.0996	18.4587	22.4956	33.6336	0.887448	0.218269
Os01g0232300	1564	1434	1188	1396	1478	1241	13.5188	15.1328	11.6428	14.0419	14.3981	12.3233	0.990206	0.0402996
Os01g0232400	1430	1202	1363	685	1287	1412	16.7545	17.0161	18.0896	9.25559	16.792	19.1289	0.902246	-0.17051
Os01g0232450	128	139	152	60	112	147	5.50932	7.23962	7.4356	2.96245	5.35569	7.34148	0.834969	-0.332587
Os01g0232500	984	675	958	714	673	545	23.6339	19.5812	25.5947	19.7652	18.0255	15.1797	0.469152	-0.363087
Os01g0232550	202	138	197	159	140	154	27.6701	22.8788	29.5101	24.9822	21.2483	25.2519	0.923166	-0.167158
Os01g0232700	834	608	708	796	759	696	21.2649	18.425	19.9826	24.0114	20.6692	23.9982	0.893839	0.141494
Os01g0232800	2493	2134	2094	1959	2275	2126	51.8996	54.0307	48.9095	46.7409	53.0239	51.605	1	-0.011372
Os01g0233000	83	142	116	132	187	279	3.8084	7.96771	5.85853	6.98744	9.55953	15.0361	0.215329	0.855076
Os01g0233500	1874	1225	1878	1935	1548	1466	31.4452	24.5682	35.7077	37.6529	29.2727	28.8063	0.976622	0.0706278
Os01g0233900	236	214	210	228	199	123	5.45537	6.12164	5.48025	6.02874	5.14761	3.25374	0.900265	-0.200472
Os01g0234100	151	136	150	203	171	106	2.73805	3.12315	3.08898	4.34767	3.45483	2.31773	0.915523	0.197475
Os01g0234700	79	45	54	144	97	155	11.3482	7.94356	8.22408	23.5948	15.4002	27.3193	0.012949	1.24435
Os01g0234800	418	309	353	309	319	293	10.1409	8.85024	9.43141	8.02086	8.23614	7.72414	0.897659	-0.155362
Os01g0234900	673	594	805	434	493	618	25.3628	27.144	33.1476	19.1848	20.8047	27.7535	0.547249	-0.35504
Os01g0235100	629	600	790	115	493	442	45.5061	52.6778	62.3535	9.74606	40.326	38.4269	0.232801	-0.886846
Os01g0235200	226	206	202	234	248	217	3.4495	3.69218	3.23873	4.01267	4.14943	3.63021	0.855953	0.2058
Os01g0235300	318	252	383	246	203	220	24.17	23.4835	32.4838	21.712	17.0702	20.1669	0.458145	-0.43929
Os01g0235350	316	317	289	233	323	229	33.6751	48.4241	65.6569	54.1053	57.494	35.0439	0.891902	-0.174914
Os01g0235400	3185	2593	2558	3040	3095	2605	86.5058	82.1793	72.8524	92.8349	90.2225	80.5658	0.878196	0.138278
Os01g0235700	1835	1712	1634	1252	1467	1710	30.8495	34.8003	30.4125	24.4655	27.5911	33.936	0.868907	-0.158999
Os01g0235800	1505	1270	1457	1254	1399	1214	18.8503	18.0715	19.1877	17.9202	18.41	17.6699	0.976349	-0.0632749
Os01g0236000	154	84	92	129	142	159	12.47	7.38684	7.4526	11.1912	11.4147	13.7067	0.578363	0.472712
Os01g0236300	3991	2885	2508	2408	2622	2014	56.5631	49.5363	39.8441	39.2875	41.3834	33.1695	0.476574	-0.337619
Os01g0236400	787	807	676	591	873	866	23.1761	29.7066	23.034	19.7066	27.674	28.8576	0.958833	0.0979404
Os01g0236700	1034	909	943	852	1007	1092	12.7622	14.3458	15.1181	14.2924	14.8976	19.4256	0.939872	0.100677
Os01g0236800	398	321	319	342	344	341	11.6044	11.4132	10.2876	11.6001	11.2663	11.7602	0.986136	0.0570576
Os01g0237100	26	38	55	47	37	43	0.793728	1.40668	1.80862	1.74366	1.51887	1.64614	0.981724	0.144555
Os01g0238200	402	346	414	399	356	341	69.9581	71.3931	78.9469	74.922	66.4669	71.8008	1	-0.0165501
Os01g0238287	88	74	100	74	76	72	75.783	82.3848	88.4377	73.1785	73.8183	77.8643	0.940809	-0.171416
Os01g0238500	120	83	80	56	74	144	8.85952	7.57622	6.07823	4.84412	6.05361	12.8655	1	0.0424659
Os01g0238600	1033	694	824	1339	1282	1068	107.779	88.1094	94.0524	159.681	147.842	132.868	0.0351981	0.610143
Os01g0238800	214	144	198	205	220	195	46.8347	40.3539	49.4831	52.4388	56.6575	54.9075	0.83704	0.232977
Os01g0238900	1343	983	1203	1405	1194	1070	24.907	21.9867	24.9172	30.1955	24.824	23.104	0.904051	0.130989
Os01g0239000	1401	1155	1200	1159	1603	1406	58.5561	59.1581	54.9522	55.1394	73.8452	70.5295	0.7404	0.218277
Os01g0239100	155	156	239	85	226	298	3.62309	4.3046	5.78512	1.90202	5.35981	8.12265	0.941006	0.20803
Os01g0239150	54	43	77	27	59	93	4.10739	3.99028	6.5603	2.35477	4.98156	8.34912	0.988157	0.113288
Os01g0239200	909	886	989	1649	1314	1299	28.2829	33.6065	34.5674	58.7085	45.5197	47.1222	0.016846	0.677537
Os01g0239700	6114	4103	3792	4557	4270	4184	105.907	86.1505	72.4556	91.3618	82.3526	86.0928	1	-0.0230811
Os01g0240700	32	23	26	39	37	37	2.37335	1.96586	1.91725	3.00969	2.60495	3.31133	0.636495	0.553471
Os01g0241000	161	170	240	88	194	200	12.5974	16.0671	20.0372	7.93839	16.6756	19.0639	0.935016	-0.188454
Os01g0241100	465	335	420	437	501	416	7.1745	6.28505	7.31855	7.6883	8.62783	7.3657	0.782335	0.223201
Os01g0242200	111	74	38	101	75	58	5.00462	4.18484	1.87836	5.20159	3.74022	3.15434	0.97587	0.15534
Os01g0242300	233	261	200	255	220	254	8.25917	10.6148	8.65077	10.2385	9.91648	12.076	0.942034	0.131711
Os01g0242500	210	162	195	166	189	179	10.5916	10.0663	10.9157	9.65064	10.7238	10.7225	1	-0.0147678
Os01g0242600	459	444	497	303	372	449	6.2705	6.99864	7.65739	4.52451	5.33232	6.9001	0.769807	-0.251814
Os01g0242900	469	527	494	354	454	508	48.1494	66.5842	56.5859	42.6764	52.7024	66.89	0.938709	-0.121358
Os01g0243000	50	62	44	27	34	46	1.74124	2.66285	1.69426	1.07386	1.31858	1.90162	0.735079	-0.484185
Os01g0243100	1317	992	1174	816	1255	1020	12.7772	11.0523	12.7119	9.51193	12.8939	11.6794	0.94448	-0.10232
Os01g0243200	541	499	500	380	556	477	8.98903	9.87438	8.5851	6.99106	10.6493	8.76853	0.983091	-0.0616603
Os01g0243400	129	95	118	96	72	90	16.1349	14.7234	16.0413	13.908	10.1193	13.7096	0.799458	-0.328377
Os01g0243600	35	51	41	59	56	135	2.25566	4.55344	2.74556	4.58265	4.5511	14.0808	0.234793	1.03536
Os01g0243700	614	499	504	488	515	539	70.9391	69.5776	64.2308	65.2872	66.3739	74.1836	1	0.00400159
Os01g0243800	96	106	101	117	60	81	2.09354	2.83017	2.48345	2.92586	1.46497	2.02474	0.953859	-0.16814
Os01g0244000	55	32	44	1	13	12	5.28984	3.6601	4.56227	1.51e-05	1.31688	1.39116	0.00249939	-2.23723
Os01g0246100	1645	1379	1536	1469	1530	1559	9.82986	9.98185	10.4308	10.1047	10.2113	10.6976	0.968631	0.0692107
Os01g0246400	82	34	11	0	21	22	11.6358	5.8412	1.68381	0	3.2924	3.80575	0.466113	-1.43897
Os01g0246500	226	170	209	173	261	192	9.73592	8.86136	10.0001	8.56187	12.5118	9.78746	0.957621	0.11748
Os01g0247500	22	16	11	8	19	21	1.0878	0.954831	0.593658	0.460249	1.04373	1.24818	1	0.0473682
Os01g0247600	92	55	113	49	51	51	16.9363	12.6434	22.6573	10.2223	10.4816	11.5313	0.404892	-0.705296
Os01g0247900	54	54	38	33	36	82	6.47125	7.84503	4.9498	4.54928	4.79077	11.8889	0.986136	0.123501
Os01g0248400	757	610	557	435	475	421	11.912	11.6613	9.889	7.87889	8.34819	7.61871	0.239835	-0.459913
Os01g0248500	44	31	31	24	32	19	2.16716	1.85878	1.68546	1.37411	1.75499	1.12283	0.792747	-0.425419
Os01g0248600	566	423	592	486	452	427	16.6114	14.693	19.3467	16.4935	15.26	15.4852	0.911881	-0.139379
Os01g0248701	264	107	24	5	0	0	33.0451	16.2365	3.22848	0.708404	0	0	1.44e-08	-6.07504
Os01g0249200	394	568	402	221	433	459	53.1513	92.8646	58.5589	33.8392	63.8198	74.3971	0.866581	-0.248634
Os01g0249300	1342	1179	1190	1045	1216	1119	80.6415	85.5819	80.0474	74.026	81.5578	82.2177	0.969802	-0.0682268
Os01g0249800	48	23	27	12	17	17	5.04357	2.80461	3.07546	1.38919	2.03637	2.04593	0.283284	-0.994069
Os01g0249900	80	81	85	84	71	80	4.9279	6.08402	5.7567	5.98344	4.87512	5.90328	1	-0.00194001
Os01g0250600	605	405	531	640	639	524	49.8681	43.1804	50.6208	62.5853	60.6519	52.4266	0.600457	0.302973
Os01g0250900	1418	1117	1258	1002	1028	1092	18.0733	17.2207	18.0723	14.7581	14.6176	16.0822	0.746473	-0.207394
Os01g0251000	1516	1063	1375	1285	1124	1049	27.8228	23.8203	28.4302	26.9201	22.9626	22.1838	0.918908	-0.116591
Os01g0251100	706	529	636	685	681	629	25.9286	23.4565	25.8255	29.1277	27.8534	27.095	0.85322	0.16602
Os01g0251200	804	613	704	570	643	792	11.9708	10.4353	11.1092	9.32237	10.1268	12.9943	1	-0.00450311
Os01g0251400	6148	6278	7276	4665	6668	6883	1141.61	1440.28	1467.31	1013.07	1404.99	1574.88	0.986136	-0.0541296
Os01g0252100	7630	5886	6087	6658	6096	5331	151.952	141.362	135.952	155.287	136.917	124.193	0.987054	-0.0428794
Os01g0252150	195	133	143	153	123	116	8.90114	7.42971	7.34208	8.12374	6.29343	6.17394	0.917569	-0.184771
Os01g0252200	241	119	170	188	191	188	5.88189	3.51983	4.63292	5.31274	5.21936	5.39973	0.909467	0.189016
Os01g0252900	584	490	583	506	602	584	11.1289	11.1842	12.6361	11.5916	12.2766	12.6829	0.94866	0.0982447
Os01g0253100	2168	1973	2050	1769	1901	1905	27.7973	29.8098	28.9926	25.8743	26.6433	27.5895	0.94866	-0.0852156
Os01g0253300	9916	7530	9052	8125	7621	7493	185.139	170.416	189.842	175.21	158.831	162.999	0.911881	-0.115263
Os01g0253400	74	54	53	37	49	70	8.46183	7.52736	6.49881	4.85165	6.19625	9.76812	0.976677	-0.133378
Os01g0253600	632	545	605	678	591	540	65.2715	69.3224	68.7999	80.0807	68.1604	67.2426	0.957292	0.0895267
Os01g0253900	57	65	38	70	69	70	1.30167	1.72296	0.956289	1.81814	1.70293	1.83956	0.724486	0.444746
Os01g0254000	2662	2373	2726	1058	2602	2751	175.385	190.043	198.394	80.559	191.923	217.586	0.891902	-0.211072
Os01g0254100	4433	3345	4095	3095	4202	4034	32.0134	29.1507	33.484	25.9366	33.8185	33.7494	1	0.00504312
Os01g0254200	554	464	390	482	480	561	72.1288	73.8926	56.4372	71.7079	68.9629	87.3493	0.85322	0.187405
Os01g0254300	72	33	39	37	50	51	4.91055	2.72306	2.84558	2.91601	3.75516	4.24073	1	0.0336835
Os01g0254350	116	99	87	98	82	113	16.6051	17.2224	13.4854	16.004	12.9388	19.5468	1	0.0313367
Os01g0254800	179	105	116	179	162	173	17.8782	11.5573	11.9576	23.2319	21.0481	22.9365	0.556759	0.449122
Os01g0254900	1555	1226	1242	1064	1176	1214	49.4049	47.6779	43.9678	39.0468	41.9466	45.7422	0.869503	-0.146196
Os01g0254950	48	39	41	27	54	39	4.36266	4.33413	4.07156	2.84738	5.44829	4.27993	1	-0.0275339
Os01g0255000	588	401	460	593	590	556	33.1833	27.6622	28.4159	38.1061	37.1327	37.2437	0.495917	0.341933
Os01g0256400	946	694	887	805	739	751	107.618	99.6274	108.144	103.09	91.9924	107.381	0.978654	-0.0634857
Os01g0256500	5451	1439	982	875	885	4075	897.204	287.765	174.617	166.143	161.795	820.244	0.954535	-0.268953
Os01g0256600	500	403	470	440	420	359	73.3737	71.8345	75.0701	74.2875	68.3203	63.5627	0.948563	-0.102118
Os01g0256800	1016	858	836	632	728	685	9.23103	9.63444	8.35906	6.23866	7.4622	7.05443	0.465483	-0.336947
Os01g0256900	990	752	868	749	851	805	78.4803	72.6232	75.7855	68.7309	75.688	77.1002	0.987592	-0.0449383
Os01g0257100	587	689	720	348	651	654	96.0622	138.88	125.102	67.9485	121.842	133.652	0.863004	-0.219682
Os01g0257400	1524	1110	1188	1094	1336	1112	27.6913	24.5307	24.0167	23.1009	27.3042	23.7581	0.993702	-0.035739
Os01g0258000	231	200	218	236	166	214	28.5203	30.3227	29.449	32.9762	22.4056	31.6975	1	-0.00282132
Os01g0258100	456	380	331	339	270	269	3.72359	3.69592	3.47662	3.36811	2.79655	2.41869	0.602072	-0.337543
Os01g0258600	239	194	220	237	211	171	21.7416	21.6087	22.3874	24.863	21.4051	18.4391	1	-0.00798711
Os01g0258700	2159	1763	1855	1454	1697	1392	39.3711	38.955	37.5545	31.0084	34.8691	29.8903	0.553957	-0.278342
Os01g0259200	320	214	265	212	214	174	5.6048	4.92681	5.34463	4.5035	4.10252	3.78884	0.636148	-0.33612
Os01g0259400	2328	1579	1840	2337	2059	1736	14.7511	12.1068	13.223	16.9704	14.5078	12.6237	0.836911	0.172091
Os01g0259600	849	838	806	572	777	629	12.9688	15.5471	13.8641	10.0984	13.1599	11.1524	0.650032	-0.274973
Os01g0259900	49	36	36	41	32	16	0.838069	0.753655	0.579225	0.821518	0.618845	0.463983	0.869909	-0.370179
Os01g0260100	50	24	31	54	24	34	0.266968	0.136626	0.191428	0.279867	0.12322	0.205705	0.968631	0.189909
Os01g0260500	287	217	271	246	256	220	1.03811	0.95186	1.11207	1.01139	1.02363	0.900099	0.998982	-0.0307009
Os01g0260700	2788	2417	2415	2187	2730	2543	116.997	122.899	112.18	106.418	128.222	125.976	0.992137	0.0365243
Os01g0260800	466	260	203	172	234	307	32.2736	21.2056	15.4426	14.3611	18.7848	25.7456	0.83475	-0.283584
Os01g0261100	1690	1253	1247	1154	1360	1125	30.5136	27.2686	25.3059	24.2736	27.2146	23.7506	0.900265	-0.129461
Os01g0261200	980	1066	915	390	775	664	18.2259	24.1404	19.4499	8.32596	15.9686	15.3823	0.146685	-0.641104
Os01g0261500	648	567	574	477	487	434	27.2405	29.7497	23.8463	25.7382	20.8444	21.9712	0.604587	-0.288785
Os01g0262500	215	165	221	185	175	178	24.9142	23.3055	27.9614	24.6237	22.4329	24.8879	0.978654	-0.0872626
Os01g0262600	981	709	847	960	905	936	23.7409	20.8185	23.0101	26.8759	24.4091	26.4561	0.73938	0.219835
Os01g0262700	741	628	730	780	650	582	12.6904	13.2799	14.4197	15.2307	12.6585	11.9672	1	0.00715652
Os01g0263300	899	799	626	347	768	717	50.9992	54.4188	39.1665	22.866	48.3084	48.5141	0.802597	-0.277273
Os01g0263400	40	1	25	10	41	7	0.346299	0.00427418	0.242359	0.0998573	0.401629	0.0636347	1	-0.0759141
Os01g0263500	424	360	422	507	488	423	11.5314	11.9022	12.8258	15.8852	14.7979	13.3469	0.612921	0.300665
Os01g0263600	606	566	555	504	563	529	5.5431	6.22374	5.90497	5.63193	5.98466	5.61346	0.986136	-0.0494698
Os01g0263900	577	318	610	16	155	141	25.6991	17.172	30.2005	0.830561	7.73702	7.43803	0.00255637	-2.19176
Os01g0264000	502	238	456	3	133	130	9.24418	5.26983	9.3426	0.0647476	2.73029	2.7978	0.0734318	-2.08177
Os01g0264100	72	42	59	27	53	31	0.818193	0.574533	0.734568	0.331917	0.649868	0.380406	0.637471	-0.563814
Os01g0264400	638	534	537	324	418	349	36.4031	39.439	33.6009	21.2085	26.8001	23.5324	0.0893969	-0.579933
Os01g0264500	268	202	249	164	187	158	24.9897	22.8963	25.8553	17.9988	19.7744	17.5516	0.487767	-0.426824
Os01g0264700	840	700	649	580	708	603	21.6465	21.747	18.8649	17.2153	20.2403	18.0751	0.894339	-0.14237
Os01g0265000	191	169	171	305	240	236	23.5684	25.4055	22.4124	43.0908	32.6543	35.5429	0.15957	0.625034
Os01g0265100	387	447	352	218	457	495	23.414	32.7327	23.859	15.2636	30.7676	35.2066	1	0.0356477
Os01g0265200	812	671	700	638	764	649	15.03	15.0851	14.5515	13.6485	15.8208	13.9024	1	-0.0217927
Os01g0265400	644	563	644	710	564	599	3.08193	3.32712	3.36838	3.9463	2.97929	3.07107	0.961361	0.0861064
Os01g0265700	209	187	180	299	282	210	8.1466	8.84092	7.75009	13.5482	12.3379	9.69575	0.3074	0.522076
Os01g0265800	2483	1801	2202	2366	2522	2158	87.4594	78.2579	86.3274	95.1709	97.4336	89.1019	0.770765	0.193269
Os01g0265900	371	246	359	373	340	273	12.4233	10.1537	13.4173	14.3405	12.688	10.6199	0.969917	0.0904262
Os01g0266000	2685	2016	2085	2296	2802	2394	26.7787	24.2655	23.4061	26.3737	31.0719	27.5198	0.718506	0.215962
Os01g0266200	1307	1173	1029	916	1123	1252	8.83571	8.79119	7.06133	6.86166	7.93628	8.54645	1	-0.023461
Os01g0266400	317	230	2189	170	195	160	28.7557	26.1961	418.922	22.5061	23.1524	23.6904	0.00754444	-2.33106
Os01g0266500	312	202	216	193	153	171	18.443	14.6844	14.0502	13.1578	10.19	11.7313	0.554175	-0.412723
Os01g0266600	1284	1151	1251	825	1024	1023	91.479	101.269	98.5853	67.6308	82.0004	86.4889	0.560125	-0.2941
Os01g0266800	462	584	568	411	663	624	8.45722	12.9424	11.76	8.63841	13.5165	13.1441	0.947309	0.122062
Os01g0267100	2218	1711	2036	2089	1973	1789	20.7911	19.3175	21.4725	22.4884	20.3803	19.2424	0.986136	0.0444058
Os01g0267200	3064	2464	2667	2576	2782	2482	129.031	125.109	124.609	125.172	130.178	123.286	1	0.00639316
Os01g0267400	165	176	205	121	184	161	7.90779	10.3578	10.8303	6.67209	9.82593	9.00604	0.924949	-0.17287
Os01g0267600	554	363	455	462	441	439	21.8329	17.3463	19.7502	20.9507	19.3356	20.4905	0.988157	0.0486976
Os01g0267800	41	44	33	51	31	47	1.64322	1.17547	0.828445	2.41903	1.65583	1.71134	0.954209	0.195462
Os01g0267900	2846	2130	2610	2327	2452	2496	273.657	248.63	277.856	258.874	261.004	285.488	1	0.0141843
Os01g0268100	527	456	429	223	230	176	11.5127	12.1028	10.4962	5.57265	5.6112	4.4495	0.000114623	-1.09982
Os01g0268300	2268	1680	1904	2346	2430	1862	24.862	22.314	23.6056	29.5554	29.7042	23.5155	0.632262	0.254093
Os01g0268800	501	377	421	383	420	477	17.4785	16.1179	16.4031	15.2637	16.2164	19.3917	0.986136	0.0550559
Os01g0268900	179	147	125	153	199	159	11.5651	11.501	9.10975	11.2551	14.3816	12.1598	0.847924	0.249119
Os01g0269000	363	299	275	265	420	436	9.199	9.18552	7.82001	7.72886	11.8759	12.9295	0.668983	0.329849
Os01g0269100	975	838	914	820	832	730	16.8284	17.5156	17.6782	16.3635	16.0709	14.5992	0.906733	-0.128146
Os01g0269550	295	249	241	138	115	140	2.48811	2.55013	2.17517	1.27915	1.07856	1.35845	0.0138605	-0.924243
Os01g0269900	377	272	336	301	300	280	6.99768	6.07499	7.00717	6.38873	6.16148	5.98278	0.969802	-0.0859556
Os01g0269950	227	162	202	192	192	169	6.48787	5.5777	6.52181	6.32582	6.11369	5.62402	1	-0.0212807
Os01g0270000	28	24	28	24	21	20	16.6588	18.1691	17.6766	16.5121	14.041	14.7383	0.948852	-0.229763
Os01g0270100	1473	1033	1028	1048	1140	1101	93.2341	79.0871	70.8579	76.0043	80.1728	83.2303	0.998982	-0.0243881
Os01g0270300	300	241	147	549	303	395	21.8281	21.0367	10.9745	45.5007	23.8962	32.7467	0.0413165	0.939402
Os01g0270501	506	492	297	1043	510	768	66.8119	78.6284	43.9196	144.444	72.7593	116.356	0.0392452	0.914924
Os01g0271000	296	253	263	264	363	299	13.1558	13.5548	12.9074	13.5767	17.3577	15.6105	0.761591	0.255152
Os01g0271200	588	360	492	461	488	341	7.24587	5.37048	6.88223	6.54701	6.70749	4.83893	0.976453	-0.0803663
Os01g0271400	406	325	350	393	348	348	26.2366	25.2501	24.8388	28.7861	25.0441	26.3232	0.969802	0.0832864
Os01g0271500	1571	1245	1270	1263	1247	1125	33.8833	32.637	30.8443	31.1971	29.9373	28.1426	0.934129	-0.0966164
Os01g0271700	456	398	430	451	492	493	49.4935	52.4493	52.0761	57.077	61.1766	65.6787	0.755285	0.229182
Os01g0272600	91	101	85	59	81	52	2.38088	3.29362	2.50226	1.83962	2.39533	1.60196	0.643024	-0.475068
Os01g0272800	38	36	51	128	49	58	1.61653	2.50664	3.19066	8.36866	2.84681	3.39382	0.271329	0.976551
Os01g0273000	1132	915	1035	1007	1043	951	266.05	267.965	259.928	275.551	275.708	275.436	0.996036	0.0316388
Os01g0273100	1409	1041	1430	1700	1313	1399	189.1	170.583	207.961	267.702	197.106	228.95	0.665231	0.260967
Os01g0273150	115	103	101	88	79	69	7.43015	9.09928	8.79345	6.20472	5.28188	6.53465	0.732398	-0.367586
Os01g0273200	68	35	34	33	33	52	0.481246	0.316002	0.286779	0.274845	0.27563	0.430286	0.986136	-0.116677
Os01g0273300	865	739	792	816	822	867	28.6464	29.7047	28.6346	31.4013	30.2694	34.4754	0.899992	0.133992
Os01g0273500	841	679	705	700	777	685	6.81958	6.9197	6.29178	6.245	7.0127	6.23954	0.997872	0.028745
Os01g0273800	35	14	16	20	23	27	3.35476	1.63628	1.63279	2.20745	2.43685	3.15273	0.961361	0.204813
Os01g0274800	366	269	248	414	306	234	18.9816	18.8464	16.0577	24.8225	18.0444	13.9115	0.897659	0.18785
Os01g0275300	178	93	163	314	287	259	31.1881	19.6144	31.9262	67.3159	63.7659	60.7072	0.00395711	1.07075
Os01g0275500	91	76	71	80	50	42	2.13253	2.08784	1.94414	2.16703	1.41551	1.15529	0.782136	-0.396438
Os01g0275600	13736	10949	12141	9685	12089	10459	257.231	232.798	259.875	220.677	245.199	235.81	0.902177	-0.122724
Os01g0275800	64	85	79	116	43	85	0.934545	1.43402	1.53808	2.28006	0.892733	1.29703	0.972507	0.157758
Os01g0275950	93	87	74	127	77	69	0.586451	0.624463	0.675548	1.08177	0.511245	0.969921	0.9488	0.171353
Os01g0276000	5869	4328	5730	5768	4945	4385	811.071	731.988	856.34	914.969	760.181	728.94	1	-0.00354436
Os01g0276100	2516	2043	2221	1747	2407	2028	72.2751	71.4788	70.8829	57.8356	77.0108	67.9468	0.976349	-0.0652901
Os01g0276200	1342	1043	1153	1531	1534	1345	37.7769	35.777	36.4178	48.9177	47.8834	43.5413	0.270369	0.389699
Os01g0276400	227	205	216	209	151	193	14.035	15.4209	14.631	14.8105	10.3019	14.3089	0.92769	-0.158045
Os01g0276500	404	324	337	502	441	356	16.675	16.4168	15.5647	23.8168	20.3181	17.2449	0.530566	0.356921
Os01g0276600	613	335	591	488	452	415	67.536	45.274	69.1747	61.8504	55.0681	56.3817	0.961361	-0.0996024
Os01g0276700	1926	1894	2017	1879	1947	1570	48.337	51.5321	52.9257	54.6802	53.6464	44.7971	0.981724	-0.0540317
Os01g0276800	3973	3256	3540	3110	3349	3154	95.9	88.6219	93.7149	92.0613	84.1753	93.2735	0.933083	-0.0938077
Os01g0277500	613	565	601	684	545	541	9.85551	11.0053	10.8698	12.6324	9.74652	10.0941	0.983091	0.0589976
Os01g0277600	588	477	521	447	536	612	5.15898	5.0831	5.14874	4.52126	5.22173	6.16649	0.969917	0.0808983
Os01g0277700	554	502	554	492	522	486	28.4086	31.4768	31.3712	29.0411	29.9519	29.4229	0.994928	-0.0370837
Os01g0278000	40	128	49	151	112	685	6.03065	23.6128	8.01787	25.8291	18.598	126.069	0.0223555	2.16204
Os01g0278200	832	719	771	707	541	587	6.69342	7.49882	6.96552	7.35614	5.29234	6.32421	0.663838	-0.269024
Os01g0278600	329	276	267	225	264	280	5.61767	5.52569	5.15217	4.36722	4.97598	5.34173	0.950068	-0.110177
Os01g0278900	347	292	340	399	401	330	55.9448	57.7857	60.6531	73.3174	71.2412	64.053	0.703613	0.273661
Os01g0278975	156	162	141	124	220	196	9.66317	12.185	9.37723	8.75225	14.9361	14.6096	0.814036	0.2923
Os01g0279000	573	616	473	454	567	680	24.4606	31.73	21.7374	23.6604	25.0579	36.767	0.9668	0.0952482
Os01g0279100	2431	2596	3667	860	3018	4206	80.3727	104.538	134.791	32.8602	110.559	163.327	1	-0.0454181
Os01g0279200	1926	1768	1697	1750	1984	1650	54.0157	50.0795	52.7604	55.3361	60.4133	56.4083	0.976622	0.0615359
Os01g0279300	3092	2710	2748	2311	3047	2888	286.72	309.888	268.802	243.267	314.772	309.938	1	0.0142712
Os01g0279400	524	348	429	512	590	436	11.0397	9.07459	10.0414	12.5589	13.9644	11.054	0.592616	0.316978
Os01g0279700	234	200	248	403	476	331	4.49894	4.6265	5.28917	8.78543	10.0898	7.3846	0.00589647	0.889598
Os01g0279800	1981	1427	1495	1635	1757	1645	115.192	101.231	96.6838	108.779	113.109	112.356	0.913761	0.115871
Os01g0279900	851	672	801	748	759	731	20.2166	19.3031	21.1522	20.6375	20.0532	20.5083	1	0.0170847
Os01g0280000	1171	872	1043	851	924	834	24.5215	23.604	26.0181	21.1866	22.8241	21.3757	0.83475	-0.168954
Os01g0280200	60	44	50	40	46	39	4.74607	4.22906	4.26473	3.53602	3.68512	3.82827	0.922694	-0.227462
Os01g0280400	569	339	439	667	541	373	9.59867	6.92327	8.35049	12.9697	10.1887	7.24537	0.694799	0.312835
Os01g0281000	1282	761	1533	588	910	766	33.8094	24.5195	44.5639	17.8215	26.6778	23.7485	0.20695	-0.584271
Os01g0281050	114	76	123	71	86	86	33.2996	27.5353	38.4478	23.6861	27.9252	30.9123	0.85305	-0.289435
Os01g0281100	974	895	1073	4	457	442	35.7709	40.1399	43.7111	0.131519	18.5966	19.4126	0.355489	-1.64543
Os01g0281200	152	131	141	161	155	146	4.81195	4.96292	4.92426	5.9418	5.45264	5.472	0.902324	0.191912
Os01g0281400	5380	4572	4784	3846	4660	4891	65.7104	67.732	65.8002	54.0735	63.5152	69.1256	0.971982	-0.0678227
Os01g0281600	50	68	58	36	62	100	5.41046	8.80599	6.86158	4.45022	7.33306	12.982	0.94598	0.225475
Os01g0282251	24	32	34	17	24	18	0.197237	0.320397	0.314504	0.159925	0.218622	0.170131	0.692593	-0.556225
Os01g0282800	3262	2761	3070	3460	3820	3689	135.229	138.093	140.347	165.627	175.419	181.337	0.371927	0.339013
Os01g0282866	10970	9595	9935	10870	12639	11898	499.447	528.352	500.647	576.849	643.991	646.077	0.526868	0.282
Os01g0283000	364	303	280	341	340	359	3.81399	3.59818	3.0623	3.85092	3.97183	3.86666	0.822949	0.207404
Os01g0283100	2878	2389	2528	2193	2313	2088	124.235	125.401	122.12	109.433	111.666	106.101	0.803903	-0.172261
Os01g0283300	782	366	352	191	319	380	61.2196	34.3746	30.0784	17.0414	27.1518	35.3654	0.321238	-0.648947
Os01g0283500	183	141	127	83	154	263	5.38938	5.21077	4.98273	3.14826	5.54286	9.65053	0.923529	0.231328
Os01g0283600	159	7	7	10	30	19	9.88072	0.530683	0.473022	0.749966	2.06183	1.37997	0.574244	-1.36277
Os01g0284500	214	254	216	124	224	186	28.0698	39.9264	31.0354	18.644	32.2494	29.3491	0.787031	-0.306394
Os01g0284700	298	177	234	294	289	277	12.0969	8.99638	10.5617	13.7476	13.0519	13.3192	0.573014	0.362049
Os01g0285300	107	94	83	122	118	210	2.5162	2.64293	2.1336	3.31454	3.32092	5.87514	0.278531	0.740427
Os01g0286000	332	268	347	313	219	248	10.1888	12.6316	18.0287	10.5013	6.36299	12.2315	0.861785	-0.207029
Os01g0286100	193	175	111	79	120	135	3.81157	4.39578	2.6114	2.0206	2.5964	3.48192	0.660974	-0.449499
Os01g0286200	179	139	129	84	79	112	4.92279	4.62206	3.84297	2.67719	2.40871	3.67992	0.358229	-0.620934
Os01g0286600	896	743	905	894	1046	938	22.5528	22.7593	25.4462	26.2391	29.5282	27.932	0.675104	0.245353
Os01g0287700	145	116	91	116	90	94	5.24507	4.19664	4.46196	4.81239	3.35579	4.80942	0.949808	-0.154332
Os01g0290000	565	665	631	1416	788	663	11.6356	16.5899	16.3539	35.4438	20.102	15.5314	0.181329	0.678526
Os01g0290100	2803	2197	2613	2272	2633	2042	91.044	86.1226	94.3661	85.8393	94.7929	78.9987	0.976349	-0.0635782
Os01g0290600	23	24	14	35	23	49	2.16107	2.76564	1.43724	3.77205	2.40171	5.65684	0.420003	0.880586
Os01g0290700	814	602	454	461	485	432	36.3539	31.6894	25.2471	25.1866	23.3538	24.2887	0.537403	-0.362299
Os01g0290800	148	92	35	116	1	118	2.02781	1.51148	0.534678	1.81151	0.00301678	1.85131	1	-0.105656
Os01g0292200	1489	1640	2162	1034	1307	1088	45.0975	65.1984	103.031	39.0054	48.7297	52.1413	0.113074	-0.573354
Os01g0292900	1169	783	856	963	842	671	10.5473	8.64298	8.82074	9.95766	8.5717	6.967	0.947407	-0.102293
Os01g0293100	985	1091	818	531	702	711	66.1545	89.5414	58.8564	40.9709	52.2864	58.1812	0.211045	-0.516399
Os01g0293200	476	347	460	502	438	406	8.36392	7.95569	10.0063	10.6173	9.47356	8.96772	0.911501	0.143397
Os01g0295700	442	335	247	108	152	252	13.8633	12.6913	8.56503	3.95182	5.34436	9.3117	0.0877813	-0.914459
Os01g0295900	195	153	160	189	150	161	4.00762	4.11267	4.07636	4.58668	3.83284	4.04689	0.994945	0.0520067
Os01g0296000	108	68	75	85	91	88	2.62008	2.04511	2.03588	2.28431	2.37437	2.42898	0.949685	0.154625
Os01g0296100	2035	1790	2218	1720	1774	1814	29.1648	31.173	35.9232	28.511	28.5764	30.1906	0.911225	-0.12045
Os01g0296450	123	138	96	112	124	177	5.80153	7.92913	4.87149	6.02313	6.43472	10.0567	0.866533	0.273448
Os01g0296700	215	182	144	210	213	276	12.9044	13.1707	9.29487	14.5049	14.0663	20.0667	0.518239	0.444709
Os01g0298301	42	39	37	52	40	43	4.79509	5.36294	4.43966	6.78389	4.99109	5.77655	0.909656	0.261792
Os01g0298500	41	33	25	29	40	16	4.33391	4.06895	2.65609	3.81784	5.02951	1.8266	0.978654	-0.15484
Os01g0299200	28	18	16	34	18	22	3.52966	2.17795	3.07188	5.77879	3.01356	5.20755	0.901616	0.33813
Os01g0299300	29	34	20	40	27	21	0.767062	0.569302	0.28605	1.01322	0.486347	0.422598	0.985156	0.142688
Os01g0299400	257	227	249	270	223	178	63.3512	70.663	66.4712	78.1155	62.4411	53.489	0.987054	-0.0617648
Os01g0299500	1324	1183	1342	1160	1087	1102	32.7121	35.8142	37.3791	33.5513	29.8694	32.3039	0.890912	-0.133856
Os01g0300200	7455	6731	6381	5333	6362	5732	110.96	120.008	104.579	90.6699	104.412	97.3002	0.809425	-0.173884
Os01g0300400	75	75	75	35	53	58	0.358395	0.49434	0.466889	0.267002	0.530548	0.3747	0.565537	-0.559996
Os01g0300600	4541	4105	3840	3423	4698	4253	34.0825	35.1546	32.7299	30.5132	39.4444	36.3882	0.984163	0.0516791
Os01g0300900	2588	2007	2261	2361	2099	1869	62.7268	57.2056	59.2667	67.7873	57.5046	54.2358	0.987592	-0.0427964
Os01g0301000	667	414	492	587	509	470	12.9432	9.65511	10.8257	13.0696	10.9441	10.537	0.975827	0.0771561
Os01g0301300	61	34	45	38	44	35	2.08807	1.66478	2.24891	1.43558	2.13487	1.79032	0.956178	-0.176233
Os01g0301700	250	224	256	286	301	243	3.63799	3.99155	4.25541	4.86887	4.87596	4.15312	0.77645	0.248879
Os01g0302100	460	461	510	440	446	418	15.5197	17.6683	18.294	15.813	16.3154	15.4316	0.976453	-0.0734186
Os01g0302500	1179	826	929	1078	1055	593	53.0033	44.9321	45.9883	56.2719	52.9173	31.7765	0.998355	-0.0339343
Os01g0302800	243	210	266	215	199	195	37.0297	39.2979	44.0014	38.1503	34.1051	36.5702	0.901787	-0.172139
Os01g0303000	33	54	51	156	66	49	4.8931	9.7609	8.13153	26.7724	10.8887	8.87224	0.299782	1.01632
Os01g0303200	1417	1303	1301	1144	1404	1147	10.8789	12.1264	11.3014	10.0697	12.0081	10.0994	0.978654	-0.0594707
Os01g0303800	1040	710	3785	388	300	248	117.393	96.8604	464.103	50.447	37.5008	33.8417	2.44e-05	-2.50459
Os01g0304000	2390	1780	2304	2438	2593	2290	418.029	382.352	435.976	496.193	508.231	486.382	0.63326	0.249628
Os01g0304100	339	339	340	303	335	302	3.73082	4.57603	3.92086	3.82201	3.94732	3.86276	0.986136	-0.0542949
Os01g0304300	982	961	1021	841	1080	861	14.1999	16.9184	16.6285	13.87	17.3337	14.3872	0.996036	-0.032847
Os01g0305200	45	34	27	10	22	9	6.15807	5.678	4.09664	1.58256	3.35545	1.47925	0.109931	-1.29577
Os01g0305900	282	265	171	161	133	112	18.2124	20.7879	11.9076	12.354	9.59062	8.67336	0.14454	-0.755288
Os01g0306100	238	133	196	341	234	149	26.6383	18.245	23.4438	44.4097	29.2385	20.5697	0.643127	0.435563
Os01g0306800	857	563	566	888	820	770	15.9804	12.8271	12.0518	19.0268	17.1324	16.6508	0.366352	0.401962
Os01g0306900	251	209	195	218	158	164	7.47652	7.7258	6.49143	7.75717	5.32084	5.75864	0.883257	-0.205344
Os01g0307562	17	14	12	32	28	26	0.410035	0.415321	0.322781	0.883589	0.751218	0.718179	0.201995	1.06495
Os01g0308300	27	17	13	19	24	30	0.239761	0.182162	0.130865	0.194787	0.237918	0.306797	0.82603	0.439088
Os01g0308600	27	18	28	41	44	36	2.35976	1.93198	2.67802	4.05505	4.25296	3.74208	0.362212	0.79843
Os01g0309100	982	697	375	292	300	852	160.789	138.903	66.1571	55.0678	54.6391	170.758	0.802597	-0.407699
Os01g0309900	600	522	575	444	465	524	9.57449	10.0893	10.2334	8.27215	8.33785	9.81318	0.859787	-0.174445
Os01g0309966	22	20	20	17	18	12	5.47306	6.14729	5.47446	4.9166	5.05421	3.61947	0.897399	-0.332687
Os01g0310100	877	764	845	528	801	674	5.92459	6.29201	6.53495	4.12747	6.03074	5.30339	0.727702	-0.247671
Os01g0310500	2382	1865	2140	2344	1846	1785	31.4093	27.4334	31.4571	38.748	29.4273	27.8628	1	-0.0227613
Os01g0310800	842	777	805	839	796	819	6.31897	6.99629	6.86231	7.16263	6.6031	6.98636	0.959106	0.0839552
Os01g0311400	61	41	33	17	38	47	15.1538	12.4716	8.80316	4.78372	10.3781	14.2468	0.905612	-0.319663
Os01g0311500	2182	1700	1915	1551	1804	1561	27.2629	25.3448	25.3399	22.0416	22.2888	20.3184	0.820929	-0.167022
Os01g0312500	287	480	319	225	325	401	23.64	47.921	27.9474	21.1854	29.5684	40.1041	0.947309	-0.150039
Os01g0312600	91	145	120	78	115	124	9.71556	18.8387	13.8897	9.63807	13.7378	16.0719	0.976453	-0.124105
Os01g0312800	359	287	290	432	230	177	20.5272	19.8982	17.8821	28.5779	14.4842	12.3073	0.984679	-0.0846681
Os01g0313050	357	370	294	395	240	236	22.122	27.8807	19.6773	28.5425	16.6083	17.6917	0.922207	-0.165762
Os01g0313300	162	238	1119	173	47	146	24.643	44.0242	184.649	30.2201	7.89076	26.9577	0.0364292	-1.9941
Os01g0314000	98	76	64	90	71	60	3.79355	3.70489	2.86758	4.16187	3.08272	2.79558	1	-0.0321769
Os01g0314100	1007	642	638	539	518	504	20.8891	15.7728	14.7022	12.3933	11.8948	12.0144	0.243862	-0.466083
Os01g0314300	1884	1507	1624	1540	1706	1459	98.2048	94.0824	95.7204	91.7316	97.3768	88.6408	0.999261	-0.0221255
Os01g0314800	288	61	32	1	2	7	46.2227	11.9289	5.6069	0.189876	0.36478	1.3764	2.6e-07	-5.04008
Os01g0315700	640	850	947	383	774	751	41.7432	63.0062	68.3419	28.4654	52.9702	55.7414	0.772628	-0.30719
Os01g0315800	315	254	263	204	273	211	12.8845	10.7458	10.428	8.38551	11.1953	9.02704	0.850428	-0.20618
Os01g0315850	306	243	246	204	291	249	15.8792	15.2032	14.1111	12.277	16.7623	15.3089	1	-0.0257846
Os01g0316500	384	262	371	381	350	437	28.4	23.695	29.6857	32.8764	29.0211	39.1027	0.719581	0.279759
Os01g0316600	310	322	479	27	388	508	7.33638	9.11081	12.4723	0.892835	11.2207	13.8559	0.977565	-0.20901
Os01g0316800	1508	1302	1452	1178	1261	1320	277.809	315.116	298.298	257.138	271.966	310.506	0.918908	-0.112522
Os01g0316900	915	697	899	629	816	718	10.1624	9.41757	11.3346	8.11877	10.1191	9.29816	0.894339	-0.144922
Os01g0317125	178	152	194	170	178	170	4.21827	4.34623	5.46143	4.24782	4.55385	4.24954	0.995379	0.0504307
Os01g0317800	2074	2130	1815	2496	2295	2018	228.828	285.707	215.152	318.032	279.718	271.216	0.695573	0.23803
Os01g0318202	1047	790	5338	539	341	326	58.006	53.7579	325.613	33.8463	20.4781	20.6815	0.000460339	-2.51592
Os01g0318400	994	811	5154	523	350	344	169.166	166.293	945.675	102.205	65.5755	71.1242	0.000488166	-2.4599
Os01g0318600	179	123	135	101	145	92	2.55399	2.29897	2.5286	1.76727	2.72034	1.7067	0.81362	-0.29793
Os01g0318700	247	139	169	121	148	113	5.64734	3.81787	4.1049	3.20713	3.89724	2.90522	0.556189	-0.454493
Os01g0320700	307	271	359	289	333	339	27.7042	32.2417	38.4136	35.3023	36.9557	43.0343	0.959106	0.102154
Os01g0321300	1154	946	1114	932	1074	901	9.61912	9.54921	10.5424	8.90451	9.97578	8.62719	0.961361	-0.077367
Os01g0321700	1307	1269	1102	1082	1538	1428	17.8732	21.546	17.3133	16.8817	22.6081	21.3972	0.803641	0.200169
Os01g0321800	377	237	321	370	303	287	22.7801	17.2668	21.697	26.2496	20.6848	20.6192	0.944515	0.119539
Os01g0322800	1202	837	1042	1147	1177	915	22.1926	18.7193	21.6962	24.3418	24.2002	19.5121	0.883257	0.146697
Os01g0323000	2101	1903	1913	1795	1972	2069	36.5695	39.9411	37.231	36.1772	38.2487	41.9829	0.985934	0.0471447
Os01g0323100	212	202	271	156	173	154	6.35459	7.2966	9.03508	5.39402	5.74062	5.42971	0.513885	-0.443001
Os01g0323300	77	69	82	167	144	119	1.45947	1.26127	1.60786	3.59678	2.93806	2.41345	0.0432005	0.979151
Os01g0323500	133	102	91	151	135	133	8.90409	8.57321	5.7571	10.517	8.98924	10.8079	0.593316	0.437542
Os01g0323600	369	322	299	176	241	278	21.2931	22.491	18.7433	11.678	15.3751	19.2239	0.461001	-0.439969
Os01g0324400	476	413	407	709	530	485	29.0025	32.2846	30.385	50.5072	33.5334	36.123	0.273182	0.480798
Os01g0326000	2310	1601	1663	1644	1875	1958	188.682	161.247	151.181	155.102	169.513	193.577	0.981724	0.0551366
Os01g0327400	369	146	207	187	126	142	30.7301	13.0977	16.9563	17.4422	10.4968	13.4984	0.483414	-0.558406
Os01g0327500	1024	630	1175	1139	917	720	198.952	148.176	246.704	254.032	197.593	169.51	0.992137	0.0494313
Os01g0327600	1054	872	942	1030	897	866	5.17003	5.13086	5.20185	5.72944	4.91155	4.85949	0.996036	0.0325197
Os01g0328101	855	690	636	894	689	597	10.2355	13.6977	11.2176	7.0638	6.01521	7.79722	0.977845	0.0720324
Os01g0328300	431	280	358	400	345	324	6.88715	5.40659	6.95384	7.44566	6.33209	6.11246	0.976453	0.0803659
Os01g0328400	5818	4341	5393	5899	5839	5232	697.384	624.794	715.11	820.043	773.739	756.28	0.756186	0.199044
Os01g0328500	563	443	593	554	542	486	20.9822	19.9107	24.4429	24.0681	22.5638	21.5585	0.986136	0.0543108
Os01g0328600	209	154	190	144	166	165	5.70659	5.18617	5.85689	4.55358	5.1709	5.48088	0.935465	-0.145082
Os01g0328700	2754	2161	2038	1766	2157	1757	65.2282	61.2626	53.1092	48.4946	56.3573	48.812	0.717288	-0.220634
Os01g0328900	362	294	310	316	341	307	6.97489	6.91621	6.68959	7.04657	7.41177	6.89591	0.981724	0.0671216
Os01g0329300	31	59	57	7	26	17	1.6886	3.85761	3.27095	0.433409	1.53775	1.11824	0.0649238	-1.51927
Os01g0329350	28	26	42	4	14	13	2.30818	2.79903	3.84483	0.303864	1.16529	1.28471	0.0574412	-1.5595
Os01g0329400	625	407	569	345	506	390	15.5249	12.2677	15.8171	9.91236	14.066	11.2771	0.674936	-0.292742
Os01g0329800	550	375	296	449	432	351	6.52727	5.32463	3.97699	6.15753	5.58547	4.89776	0.968631	0.0941378
Os01g0329900	610	578	488	485	482	503	34.6242	39.0539	32.0741	32.3831	30.3576	34.2121	0.925388	-0.1228
Os01g0330100	1459	1417	1280	1545	1386	1497	31.2737	36.0955	29.633	39.308	32.7854	36.5039	0.861785	0.156824
Os01g0331100	33	56	50	31	56	75	2.30759	4.84428	3.8957	2.44482	4.31414	6.38758	0.928163	0.265634
Os01g0331900	659	571	600	562	555	517	26.1946	28.0754	26.9697	25.7116	24.6894	24.2879	0.948319	-0.0956233
Os01g0332100	460	283	279	274	261	185	10.5049	7.51554	6.39889	6.65434	5.98924	4.65417	0.513079	-0.422248
Os01g0332150	22	18	15	15	21	11	0.606139	0.599119	0.467248	0.475956	0.643317	0.349458	0.981724	-0.159251
Os01g0332500	267	256	257	223	241	219	5.35824	6.31633	5.92963	5.32433	5.526	5.22437	0.931962	-0.128592
Os01g0332700	22	22	24	20	14	11	0.73698	0.714581	0.528004	0.213251	0.152611	0.763166	0.752826	-0.52885
Os01g0332900	489	384	451	384	473	205	6.24141	5.42279	6.55844	5.38981	6.7545	2.99103	0.824269	-0.256317
Os01g0335700	441	303	375	353	356	431	6.78101	5.65705	6.45526	6.20337	6.08524	7.69337	0.949332	0.107513
Os01g0337600	2458	1994	2110	2104	2338	2049	18.9835	18.693	18.4944	18.5749	20.0394	18.0517	0.980831	0.0539874
Os01g0337700	46	54	58	70	41	52	2.01725	2.52563	2.77657	2.94325	2.7098	1.45115	0.987592	0.105177
Os01g0337900	2017	1731	1924	1813	2531	2157	35.1265	36.7788	37.7123	36.1803	49.1459	43.6095	0.62439	0.261824
Os01g0338000	2300	2192	2042	2024	2542	2443	123.651	143.068	121.729	126.632	153.513	156.248	0.845213	0.164501
Os01g0338100	224	146	196	205	237	199	45.0006	32.4063	43.5339	49.8628	53.6927	50.5562	0.803843	0.2561
Os01g0338150	265	187	216	187	260	211	2.31473	1.97033	2.14606	1.86971	2.52417	2.08992	0.993783	0.051827
Os01g0338200	952	747	858	715	812	752	18.5367	17.726	18.924	16.0064	17.6248	16.9734	0.94598	-0.0948144
Os01g0338600	510	402	514	359	472	422	12.671	12.9429	15.2769	11.1622	13.8869	13.5607	0.933821	-0.117644
Os01g0339600	92	78	101	148	109	99	2.30328	1.46319	1.98803	3.1453	1.876	2.158	0.623614	0.461198
Os01g0339900	1963	1948	1777	1673	2003	1987	52.5659	63.2027	53.4239	51.4147	59.5904	62.1473	0.981724	0.0556584
Os01g0341000	372	374	294	240	197	216	33.2442	40.3507	28.4873	24.4409	19.316	23.2092	0.153222	-0.606085
Os01g0341200	226	208	214	212	148	184	22.8909	25.5098	23.4946	24.2716	16.3086	22.313	0.906666	-0.182635
Os01g0342750	152	124	111	140	113	93	0.953848	1.00322	0.734331	1.11924	0.685981	0.761548	0.983016	-0.0899457
Os01g0342800	161	108	135	122	133	69	32.1048	26.2363	29.3019	27.9037	29.3263	16.7341	0.891501	-0.246522
Os01g0343200	610	598	554	490	534	394	10.1345	12.0568	10.4193	9.3516	9.95454	7.61328	0.718185	-0.253887
Os01g0343500	83	87	73	62	66	77	3.65651	6.35829	4.48213	4.42344	2.83786	3.74732	0.940516	-0.18158
Os01g0346400	43	57	60	98	76	87	1.8796	3.05874	2.90118	5.0108	3.77105	4.57691	0.3074	0.759518
Os01g0346700	294	202	224	179	241	193	30.4369	25.4454	27.0154	23.6769	27.1167	26.3636	0.920735	-0.15664
Os01g0347000	549	465	468	360	476	330	5.15376	5.31696	4.99358	3.83954	4.94936	3.59105	0.676571	-0.281606
Os01g0347100	446	255	395	339	277	353	5.50403	3.7336	5.49806	4.74445	3.7811	5.05123	0.97587	-0.0895873
Os01g0348600	2802	2680	2408	2163	2888	2564	43.8821	54.1142	42.5626	41.6542	51.3781	48.7949	1	0.0107327
Os01g0348700	3125	2310	3113	2966	2912	2691	329.538	295.127	364.563	361.272	341.478	339.292	0.960534	0.0766715
Os01g0349000	64	41	86	79	65	50	6.30883	4.9027	8.99224	8.94528	7.03024	5.98473	0.989811	0.0945753
Os01g0349400	775	570	628	476	638	527	18.1856	16.4024	16.5551	12.857	16.7493	14.3358	0.818854	-0.193109
Os01g0349600	24	13	47	12	23	3	0.788195	0.517074	1.76749	0.45556	0.861952	0.116569	0.469797	-1.08252
Os01g0350900	921	705	750	681	799	734	26.3795	24.4385	23.6045	22.866	25.6649	25.0041	0.998131	-0.0289021
Os01g0351200	1073	787	977	746	1164	886	14.7023	13.1806	14.8297	11.8449	17.9155	13.8059	0.987592	0.0487111
Os01g0351300	938	708	732	825	724	644	15.6867	14.2734	13.6222	15.9396	13.439	12.6309	0.991279	-0.0420487
Os01g0351800	226	186	253	232	184	151	6.17048	6.18574	7.6956	7.36417	5.60871	4.87095	0.925996	-0.162376
Os01g0353100	45	23	17	48	26	39	0.48463	0.299182	0.204336	0.587231	0.31193	0.487975	0.764077	0.50922
Os01g0353900	223	199	200	226	127	164	7.25813	7.75207	7.32073	8.36341	4.77546	6.55262	0.911881	-0.194394
Os01g0354200	283	235	259	228	235	198	8.23591	8.29479	8.55517	7.59131	7.66327	6.66789	0.898795	-0.165039
Os01g0354700	304	283	252	161	200	142	5.98101	6.83035	5.88563	3.93911	4.90688	3.24516	0.108983	-0.676193
Os01g0355100	35	40	39	55	46	41	0.419352	0.587246	0.52427	0.77252	0.617288	0.584879	0.820865	0.374178
Os01g0355175	58	62	57	79	76	44	1.57233	2.01887	1.7473	2.46545	2.28955	1.38176	0.928163	0.223952
Os01g0355500	525	559	548	575	611	535	5.68865	7.68806	7.09738	8.04347	7.51803	6.85368	0.913109	0.134023
Os01g0355600	2850	2484	2437	2191	2668	2380	12.9853	13.7879	12.6544	11.3953	13.5391	12.3667	0.992137	-0.0358077
Os01g0355900	862	694	831	844	813	751	17.3693	16.9346	18.8034	19.5713	18.3609	17.5387	0.960366	0.0828077
Os01g0356400	2992	3391	3245	1789	3125	2883	49.7822	68.1857	58.8515	34.2094	57.3077	57.0163	0.760016	-0.251614
Os01g0356500	230	217	184	148	206	159	4.94932	5.68677	4.495	3.62324	4.91729	3.93357	0.846233	-0.236852
Os01g0357100	1361	1125	1539	1413	1366	1323	56.6309	56.5578	69.4456	68.1312	62.751	66.7019	0.94448	0.0955582
Os01g0357800	1880	1718	1722	1572	1440	1321	11.781	13.0606	12.2355	11.2431	10.0205	9.5207	0.687869	-0.230513
Os01g0357900	1585	1766	1446	2442	1975	3486	255.843	348.164	253.099	461.929	359.291	695.635	0.0276615	0.786126
Os01g0358100	52	48	62	56	63	89	8.09729	9.19227	10.4346	10.1656	11.0675	17.1041	0.758614	0.428544
Os01g0358300	153	136	123	154	144	142	3.68938	3.99167	3.38496	4.26678	3.83408	4.00851	0.929972	0.163465
Os01g0358400	767	601	680	772	676	669	40.5081	38.5131	40.2025	47.2783	39.8707	41.6857	0.91938	0.12105
Os01g0358551	1084	866	1071	1107	1026	991	61.7672	59.6657	68.7726	72.3976	64.9806	66.1848	0.913761	0.119321
Os01g0359400	175	125	145	207	173	203	1.16329	0.975738	1.10111	1.6199	1.3733	1.48556	0.475361	0.468524
Os01g0360175	272	217	249	406	277	243	1.26601	0.968113	1.13558	2.21263	1.49197	1.13196	0.558781	0.399129
Os01g0360200	1657	1586	1844	1570	2028	2103	20.4798	23.5064	25.4857	22.4158	27.8969	30.2758	0.740652	0.226953
Os01g0360333	569	581	590	486	650	706	9.10227	11.16	10.6361	8.9568	11.5385	13.0873	0.911881	0.143385
Os01g0360600	517	434	535	430	468	461	20.2557	20.823	23.1717	19.4761	20.4616	21.2166	0.981724	-0.0605774
Os01g0361000	2055	1697	1817	1976	2096	1768	60.894	62.4971	62.476	68.6143	73.758	70.4192	0.88049	0.136918
Os01g0361500	60	32	30	76	51	41	0.797183	0.523481	0.411821	1.13544	0.76824	0.558451	0.668983	0.550946
Os01g0361800	122	87	111	108	67	79	1.024	0.898269	1.0623	1.04927	0.609533	0.750955	0.8885	-0.253926
Os01g0362000	26	30	29	12	28	12	0.263804	0.370065	0.339196	0.142161	0.315622	0.139004	0.643024	-0.657354
Os01g0362100	462	434	495	367	376	286	6.31569	7.14708	7.99553	6.02727	5.95896	4.78082	0.484315	-0.373933
Os01g0362400	74	54	72	66	72	67	14.8206	13.3683	15.4469	15.6144	16.375	16.6429	0.978654	0.108271
Os01g0362533	18	15	24	38	17	31	2.8706	3.03879	4.16231	6.97891	3.07986	6.14299	0.654906	0.664478
Os01g0363300	99	139	87	67	169	175	14.5934	24.9897	13.7287	11.192	27.5113	30.9585	0.819868	0.384564
Os01g0363500	1046	882	1221	948	824	965	36.3054	37.2993	47.0966	37.8425	31.5916	39.8635	0.911881	-0.132277
Os01g0363600	73	27	59	27	42	35	11.3294	5.12096	9.96258	4.74955	7.15629	6.56805	0.723396	-0.517955
Os01g0363900	2701	2260	2251	2215	2477	2180	19.7478	20.1314	18.6648	18.5539	20.1913	18.2011	1	-0.00101072
Os01g0364000	107	80	82	61	89	56	1.46123	1.35223	1.32658	1.03516	1.50254	0.878338	0.832642	-0.31551
Os01g0364100	99	70	61	79	71	52	1.38023	1.18061	0.965565	1.2697	1.10521	0.837828	0.980944	-0.110238
Os01g0366201	111	26	1	104	49	73	0.795619	0.22532	1.55e-05	0.843255	0.388931	0.581934	0.784094	0.872388
Os01g0367100	558	417	477	473	476	433	18.2921	16.4733	17.9408	18.2456	17.0372	16.4292	1	0.00255463
Os01g0367300	2557	2043	2251	2156	2340	2087	35.9584	34.6648	35.9292	36.6074	37.3999	35.9546	1	0.0128495
Os01g0367400	379	393	444	330	324	325	11.3668	13.4456	14.7721	12.394	11.2681	11.903	0.755285	-0.252707
Os01g0367700	1707	1432	1790	1375	1568	1529	36.6477	37.0471	42.6108	34.3627	37.5413	38.6593	0.968433	-0.0725369
Os01g0367900	10394	7876	8558	9391	9016	7621	76.1971	69.6792	70.7979	79.5981	73.7736	64.2997	0.996036	0.029526
Os01g0369000	5652	4576	5076	4607	4595	4148	53.59	53.086	54.3977	50.1104	48.9244	45.2682	0.893977	-0.126859
Os01g0369200	879	934	897	432	744	552	10.5136	13.532	12.1361	5.91506	9.88121	7.60984	0.130938	-0.596202
Os01g0369600	307	258	257	294	226	180	2.83655	3.07142	2.6281	3.14034	2.32235	1.86798	0.916835	-0.162575
Os01g0369700	31	26	27	11	21	17	3.02185	3.10987	2.86857	1.11437	2.18819	2.01608	0.555951	-0.706695
Os01g0371200	101	49	34	16	26	55	7.09571	4.13036	2.63323	1.31322	2.02971	4.61848	0.56631	-0.809357
Os01g0371300	47	37	18	5	24	27	6.80952	6.51298	2.88547	0.839649	3.88007	4.70515	0.631624	-0.783851
Os01g0372350	208	150	184	175	140	136	4.62935	5.15286	4.45608	4.83227	3.62413	3.41561	0.908471	-0.188769
Os01g0372700	940	708	748	1153	982	908	16.9755	15.4144	15.1537	23.9007	19.657	18.9146	0.283284	0.420074
Os01g0372866	1227	952	989	1281	1300	1143	30.398	28.5721	27.6838	36.2261	35.5926	32.6189	0.493217	0.305802
Os01g0373400	156	110	170	168	177	151	3.24747	2.76264	3.95988	4.04235	4.10269	3.66583	0.835583	0.257904
Os01g0374900	479	335	432	416	350	385	14.9659	12.7238	15.0439	15.0356	12.223	14.0233	0.996392	-0.0357021
Os01g0375000	1812	1433	1699	2133	2146	1742	27.8297	26.3916	29.4159	37.0801	37.4474	30.8697	0.371927	0.353651
Os01g0375100	1438	1143	1181	1369	1169	1155	9.89155	9.29884	8.74284	10.5628	8.83919	8.70027	0.986136	0.0468485
Os01g0375200	1104	977	990	807	1018	897	24.903	26.2145	24.9312	20.5972	25.1535	22.7349	0.928557	-0.108771
Os01g0376700	496	440	445	315	348	295	10.2419	11.2857	10.5304	7.59477	8.15068	7.13496	0.263984	-0.462066
Os01g0377500	1421	1089	1282	1242	1447	1258	31.8476	29.5879	32.064	32.2459	36.2645	33.0618	0.894339	0.128994
Os01g0377700	843	653	664	812	718	693	49.6923	46.8455	43.1298	55.3855	47.3335	48.9769	0.925372	0.115993
Os01g0379101	52	34	35	69	37	51	3.77502	2.34802	2.12372	5.88386	2.57157	4.70159	0.756186	0.46042
Os01g0379400	172	156	179	162	159	158	3.119	3.66188	3.94813	3.63511	3.30449	3.45229	1	-0.0159452
Os01g0382700	195	174	157	130	170	125	2.9955	4.68142	3.13395	3.10555	3.49492	2.71071	0.849064	-0.243685
Os01g0382900	268	252	221	226	197	131	9.96964	11.5763	9.15798	9.00576	7.44101	6.95488	0.668983	-0.357207
Os01g0383700	309	192	206	226	212	156	3.5237	2.60683	2.81756	3.19007	2.8256	2.07778	0.918518	-0.169598
Os01g0383900	913	727	748	633	651	588	16.7848	16.1207	15.6306	13.4442	13.4161	12.7045	0.595686	-0.27957
Os01g0384300	226	192	145	158	131	199	7.65683	7.86483	5.37541	6.15337	4.92469	7.99898	0.961361	-0.128323
Os01g0384800	416	541	175	327	177	953	54.0818	87.9962	24.5897	48.3802	25.6718	148.66	0.861302	0.438175
Os01g0386700	1578	1421	1776	1438	1358	1070	60.8568	67.7255	75.2157	63.9566	56.4647	48.1472	0.70332	-0.242109
Os01g0387133	19	13	26	19	26	19	3.95463	3.30443	5.95549	4.51815	5.97463	4.7615	0.961361	0.208438
Os01g0388101	318	464	263	203	307	356	11.1387	20.7248	10.5989	8.20378	14.8338	16.3633	0.890912	-0.224411
Os01g0388200	553	524	507	645	530	647	31.9563	36.1231	31.3635	40.995	35.2791	42.8572	0.67804	0.270002
Os01g0388500	3480	3169	2843	3164	2960	2812	17.3768	18.0697	16.535	17.4889	18.4859	15.7607	1	-0.0202473
Os01g0390300	524	368	417	390	404	307	14.9599	12.7694	13.4154	12.8286	12.7996	10.187	0.872402	-0.174836
Os01g0390400	648	510	521	396	498	430	10.4028	10.2967	9.5173	7.03638	8.72408	7.7653	0.663431	-0.27178
Os01g0390600	188	139	148	245	149	133	1.41811	1.13497	1.09953	2.10255	1.27509	1.2228	0.892793	0.226631
Os01g0390900	579	522	500	445	533	510	21.5566	24.835	22.5027	21.0391	22.1539	23.7748	0.994534	-0.0393827
Os01g0391100	392	362	377	417	330	316	12.7054	13.7654	14.2484	16.716	11.6069	12.5374	1	-0.0233772
Os01g0391500	738	587	700	733	730	645	14.8597	14.4072	17.0587	18.355	17.4346	14.5411	0.911224	0.128044
Os01g0391800	272	295	256	271	258	264	7.62469	10.6842	8.93784	10.0839	8.66228	9.928	1	0.00635955
Os01g0392100	65	62	51	62	65	31	6.3584	7.34686	5.56285	6.94014	6.98235	3.63976	0.985156	-0.113017
Os01g0392800	1194	1024	1161	1129	1049	936	25.6832	28.0172	28.9065	30.2736	26.3076	25.1388	0.984679	-0.0505001
Os01g0393000	256	200	269	320	237	217	10.5469	9.86848	12.4472	15.1237	10.8884	10.4421	0.913761	0.165683
Os01g0495900	675	523	1008	546	611	621	11.0272	10.3427	18.5547	10.27	11.1014	11.7149	0.803843	-0.243475
Os01g0496900	562	487	446	535	628	492	11.9487	12.7895	10.7405	12.9396	14.8196	12.2413	0.791586	0.212602
Os01g0498200	4852	5043	4984	3451	4839	4512	66.7365	86.8585	78.239	55.5488	74.2582	73.4891	0.869948	-0.15928
Os01g0499300	1129	855	966	881	904	733	17.7342	16.1889	17.1594	15.937	15.7507	13.3513	0.866378	-0.156502
Os01g0500100	236	227	251	264	221	192	7.7054	11.1164	13.8111	16.5233	10.2755	9.57541	1	-0.0141147
Os01g0500500	1368	1132	1210	1232	1114	1078	21.6019	21.3883	21.3056	22.4225	19.5077	19.8562	0.986136	-0.0450121
Os01g0500600	313	249	333	468	284	399	3.00057	2.92425	3.65472	5.07084	3.013	4.29767	0.483274	0.43887
Os01g0500900	243	238	257	284	301	266	7.10359	8.40563	8.28912	9.6475	9.8223	9.16303	0.740652	0.266705
Os01g0501000	501	412	442	444	516	457	25.2367	25.11	25.1454	25.8261	28.8798	26.9855	0.911881	0.133387
Os01g0501700	324	262	342	351	319	289	12.2095	12.0834	14.4623	15.0626	13.2876	12.5742	0.943924	0.116528
Os01g0501800	3218	3765	5071	2024	5631	6665	242.674	342.82	413.766	175.465	467.119	606.408	0.851855	0.301526
Os01g0502400	1622	1094	1263	1453	1569	1439	39.9161	33.1965	36.2792	41.2605	43.1456	41.3009	0.657629	0.243936
Os01g0502700	709	607	692	736	938	715	70.796	73.4696	75.5085	84.278	103.621	85.9967	0.546716	0.314552
Os01g0502900	1130	938	997	897	932	821	16.795	17.9934	15.8132	15.8957	13.9799	13.621	0.883035	-0.141016
Os01g0503400	48	28	45	29	32	26	0.700355	0.383131	0.709376	0.448894	0.535198	0.459339	0.815478	-0.396347
Os01g0504100	112	107	135	227	145	240	11.4409	13.3598	14.6876	26.7385	16.4858	29.9678	0.0979865	0.859574
Os01g0504500	98	56	48	36	32	37	2.05973	1.58923	1.25047	0.93263	0.786224	1.02261	0.294844	-0.849716
Os01g0505400	40	52	35	53	65	41	0.264293	0.418933	0.263397	0.398828	0.478603	0.308475	0.826985	0.37193
Os01g0505500	47	42	30	62	40	41	1.31893	1.40511	0.915709	2.01219	1.24466	1.32713	0.871864	0.335836
Os01g0505700	256	198	227	351	306	248	8.48243	8.13157	8.58827	13.8221	11.7633	10.1232	0.344705	0.481388
Os01g0505866	46	49	38	71	75	70	4.78284	6.19543	4.47349	8.28844	8.54931	8.39507	0.288333	0.759472
Os01g0506100	266	174	298	309	262	256	5.75332	4.54845	7.76736	7.90507	6.01388	6.93646	0.822949	0.240948
Os01g0506200	421	363	449	334	403	328	6.87006	7.55766	8.20435	6.70427	7.22349	6.1054	0.907732	-0.147064
Os01g0507300	399	333	354	331	379	329	13.2823	13.6895	13.399	12.619	14.3081	12.95	1	0.00424399
Os01g0507500	856	765	859	586	670	629	26.8119	29.0641	29.8289	21.2336	23.5988	23.3874	0.484078	-0.330464
Os01g0507700	120	157	149	83	174	163	9.15925	14.4707	12.399	7.40843	14.8916	14.8733	1	0.0270662
Os01g0507900	567	449	549	526	526	479	20.9206	20.1296	22.6003	22.4339	21.6765	20.7413	0.99469	0.0387364
Os01g0508000	380	466	429	399	631	640	9.06341	14.8438	12.0239	12.1997	18.6569	20.0979	0.457682	0.441049
Os01g0508300	78	84	72	89	57	74	4.52295	6.47479	4.44045	6.07907	4.21895	5.66204	1	-0.024394
Os01g0509400	26	31	21	44	32	69	3.63073	5.29103	3.1459	7.07792	4.99432	11.8571	0.306431	0.959421
Os01g0509900	333	280	452	362	362	263	8.71784	8.85397	13.1049	10.9446	10.6384	8.06151	0.994928	-0.0473262
Os01g0510100	2419	1844	1714	1646	1950	1581	59.6704	55.1899	47.6221	46.9698	53.8996	45.3509	0.894339	-0.134436
Os01g0510500	119	116	106	157	101	92	1.9855	2.33401	1.99995	3.05854	1.89693	1.78366	0.981724	0.102474
Os01g0510600	436	423	472	522	536	539	16.491	17.6056	19.8955	22.1987	21.1102	25.229	0.55021	0.325727
Os01g0510701	80	64	77	99	86	68	5.9967	4.98154	6.30318	7.43217	6.08737	5.51101	0.88049	0.26384
Os01g0510800	2193	1845	1968	2068	2146	1934	40.8797	41.8757	40.7479	45.068	44.7774	42.1647	0.926233	0.102129
Os01g0510901	63	69	93	83	78	74	0.331284	0.443306	0.556079	0.494281	0.453497	0.438451	0.978628	0.119984
Os01g0511000	422	1334	6164	2809	1088	4678	37.4212	141.886	586.322	288.081	105.845	501.486	0.986136	0.167279
Os01g0511100	238	233	250	136	181	146	18.0783	21.3869	20.9228	11.8795	15.2284	13.1396	0.25721	-0.579387
Os01g0511200	754	552	722	763	818	754	26.5307	23.9312	29.0488	31.1297	32.3418	31.7615	0.61722	0.276708
Os01g0511300	1399	1142	1217	1304	1295	1116	38.2238	37.6754	37.3712	40.9859	39.3519	35.4786	0.981724	0.0529833
Os01g0511600	80	83	67	72	55	55	2.6471	3.36207	2.53286	3.80224	2.02187	2.45974	0.877239	-0.273865
Os01g0511700	59	41	47	38	41	24	1.26407	1.07392	1.14793	0.910587	0.97859	0.586262	0.760447	-0.4397
Os01g0511800	711	735	699	702	514	553	11.0323	13.5509	12.1276	12.1244	9.12322	10.5467	0.801669	-0.215275
Os01g0512100	1505	1250	1346	1244	1326	1340	32.8056	33.0688	33.1118	31.1912	32.1297	33.7365	1	0.00160954
Os01g0512200	670	547	700	702	651	734	9.73103	9.64564	11.4465	11.7449	10.5559	12.3909	0.8117	0.194104
Os01g0512400	63	53	76	69	50	48	7.31187	7.53089	9.72825	9.39658	6.56769	6.72105	0.976349	-0.132793
Os01g0513100	1478	1198	1556	955	1552	1312	46.7339	47.2826	57.8234	32.611	54.0458	52.1643	0.968631	-0.0824401
Os01g0513200	588	495	515	430	540	441	9.89912	10.2693	9.87735	8.4701	10.122	8.84624	0.932408	-0.112899
Os01g0513400	1319	1060	1015	829	1044	1050	31.4366	31.0351	26.8755	22.7813	27.8332	29.4573	0.890733	-0.143011
Os01g0513700	514	363	387	509	476	520	45.153	39.1412	37.073	51.328	46.8143	54.9097	0.543748	0.331576
Os01g0513800	452	407	383	447	566	473	13.8197	15.0894	13.142	15.7436	19.3692	16.9427	0.560125	0.323101
Os01g0513850	45	53	47	49	75	43	2.87179	4.1803	3.38052	3.56461	5.35044	3.24258	0.918518	0.252603
Os01g0513900	2439	1859	2027	2386	2454	1947	18.7054	17.1605	17.5215	21.1813	21.0024	17.2641	0.814799	0.173385
Os01g0513950	31	12	25	29	26	20	27.5839	13.6697	23.8226	28.9017	25.51	21.6923	0.94598	0.228859
Os01g0514000	1029	778	1018	1075	754	855	64.1864	58.7632	70.7029	78.0827	52.4822	63.2075	1	0.00217451
Os01g0514300	1625	1408	1379	1264	1633	1507	12.1599	12.7701	11.6835	10.8586	13.6298	12.9494	0.976546	0.0644756
Os01g0514600	1300	1216	1334	1164	1326	1332	17.9318	20.2623	20.7198	18.1891	20.1847	21.1383	0.981724	0.0535796
Os01g0514700	37	29	45	39	31	37	0.760578	0.719202	1.02701	0.927072	0.709475	0.889645	1	0.0189288
Os01g0514850	1058	882	1098	1138	1016	1135	24.5099	24.5794	28.2429	30.5007	26.08	30.7582	0.810716	0.185356
Os01g0515300	46	69	46	65	64	57	0.368811	0.670179	0.419277	0.594628	0.569398	0.520517	0.914585	0.254627
Os01g0516600	419	376	454	358	432	337	44.3509	51.0491	50.346	44.2554	49.3228	42.2127	0.968433	-0.0862194
Os01g0516700	294	248	232	262	345	291	6.82236	7.04259	6.1082	7.14925	9.14577	7.96043	0.711907	0.281941
Os01g0518500	1294	1171	1131	887	895	812	18.1964	20.053	18.0715	14.558	14.1895	13.2884	0.256798	-0.405364
Os01g0518701	479	335	377	436	446	409	49.4836	41.3201	41.9822	50.7751	49.9846	49.2629	0.828155	0.19349
Os01g0518800	69	80	73	54	71	69	5.651	8.03549	6.4521	5.09824	6.5003	6.82162	0.966974	-0.138109
Os01g0519100	288	226	162	237	163	165	6.05717	5.99437	5.00408	8.30282	5.0755	5.73939	0.920946	-0.180446
Os01g0519400	404	332	422	420	334	399	13.3179	14.2359	16.4258	18.1233	13.1666	17.9683	0.981724	0.0661649
Os01g0519860	24	9	29	43	27	36	8.03225	0.76846	12.7674	14.6975	2.27544	8.95777	0.446691	0.859031
Os01g0520600	403	315	314	370	374	313	2.51272	2.37673	2.23213	2.62741	2.58617	2.21185	0.94866	0.106385
Os01g0520800	134	133	153	146	99	124	3.67313	5.51051	6.05468	6.35409	3.2222	5.66493	0.969802	-0.120912
Os01g0521200	253	204	234	271	203	219	3.91357	3.99046	4.14727	4.67514	3.60013	3.61478	0.981724	0.0772844
Os01g0521400	834	553	671	415	550	585	9.51254	7.16066	8.07929	5.08812	6.7606	7.75117	0.573014	-0.328404
Os01g0521500	220	202	231	218	222	192	4.08975	4.51623	4.76837	4.66338	4.58818	4.15864	1	0.0165014
Os01g0521550	532	444	528	522	520	471	12.4529	12.6052	13.9994	13.924	13.4871	12.6436	0.970199	0.0767542
Os01g0523000	190	145	308	186	151	186	29.2407	27.4167	51.2705	33.3119	26.1278	35.2979	0.898456	-0.22725
Os01g0523250	26	17	24	31	17	21	0.265107	0.202198	0.233307	0.352014	0.182067	0.206853	0.987054	0.121609
Os01g0524100	58	31	37	22	44	49	0.835947	0.52644	0.490502	0.297617	0.767812	0.668516	1	-0.0432456
Os01g0524500	66	38	116	50	71	55	6.51894	4.54804	12.2793	5.53129	7.65845	6.48182	0.929972	-0.25255
Os01g0524700	632	534	552	341	679	661	4.99348	5.02076	4.8168	3.01874	5.80365	5.88332	0.998355	0.0359481
Os01g0525100	81	59	59	93	106	82	13.7691	12.299	10.7775	18.086	19.9922	16.9999	0.468579	0.570173
Os01g0525350	713	416	189	194	288	252	61.5243	43.4037	17.9694	19.5698	27.8051	25.7566	0.30645	-0.749265
Os01g0525700	397	283	352	370	209	472	71.1394	62.4409	69.4462	78.3672	42.1627	102.88	0.969537	0.114315
Os01g0525800	116	119	110	98	151	196	24.1793	30.3865	25.079	23.7129	35.1922	49.6059	0.677638	0.431225
Os01g0526100	454	369	371	407	435	442	22.5287	22.1784	20.2309	23.4859	24.0903	26.2559	0.859344	0.176885
Os01g0526200	736	632	640	794	765	644	15.474	16.0949	15.1146	19.2905	17.9366	15.7728	0.792831	0.201062
Os01g0527400	2337	1728	2266	1881	1951	1688	36.9954	33.1124	40.1768	34.5223	34.5268	31.1761	0.903275	-0.125436
Os01g0527600	760	684	730	808	798	622	8.12186	8.83511	8.75664	9.95172	9.48551	7.73494	0.946294	0.099001
Os01g0527700	718	626	702	632	694	633	20.2562	21.4836	22.2946	20.4282	21.7734	20.7924	1	0.00357295
Os01g0528000	458	384	418	490	414	379	13.3515	15.5195	14.1807	15.1208	13.3591	13.0506	0.957292	0.0956041
Os01g0528700	19	22	23	26	5	12	1.90722	2.67935	2.46117	2.98101	0.548064	1.46322	0.838957	-0.503807
Os01g0528800	1666	1572	1733	1318	1600	1334	55.3167	63.6602	64.8069	50.2082	59.1322	51.676	0.840242	-0.16459
Os01g0529800	331	540	603	433	469	640	17.6002	34.7888	34.4285	26.6954	27.6511	40.9573	0.969802	0.110037
Os01g0530100	50	53	40	27	42	51	6.02498	7.86623	4.99683	3.80779	5.75326	7.63687	0.959106	-0.189052
Os01g0530300	680	480	638	694	597	536	13.1482	13.8885	14.9171	18.4164	13.1725	12.744	0.949808	0.0986355
Os01g0530366	332	234	243	346	324	248	175.124	155.485	137.056	201.792	186.529	160.079	0.772448	0.258145
Os01g0530400	555	464	501	440	530	472	21.1256	21.8696	22.0708	19.8581	22.4686	21.5825	1	-0.00804738
Os01g0530500	99	81	130	170	34	57	4.19289	4.08811	6.1631	8.28127	1.58319	2.83699	0.978023	-0.17162
Os01g0531200	725	620	715	843	723	693	10.691	11.1293	10.9083	13.1634	11.1462	11.2962	0.797439	0.201556
Os01g0531400	622	647	634	476	673	679	30.3323	38.2532	34.2826	26.9562	36.641	39.4863	1	0.00125125
Os01g0531500	5116	4357	4668	4197	4454	4139	283.745	295.1	289.503	268.745	274.849	270.033	0.957507	-0.0768101
Os01g0532100	205	231	218	325	293	243	13.2075	18.0647	15.0009	24.0357	20.7109	18.9515	0.426993	0.452301
Os01g0532200	4755	3624	4157	4166	4356	3767	36.1875	32.5582	34.734	37.1012	36.7003	31.5626	0.986136	0.043501
Os01g0532800	1876	1206	1561	1849	1648	1383	30.3347	23.9979	27.3507	33.3566	28.0156	24.1824	0.880642	0.151703
Os01g0533100	3478	2908	2352	2190	2694	2540	19.9757	19.926	14.7207	14.4073	16.4305	16.0453	0.856259	-0.164097
Os01g0533800	2467	2079	1971	1901	2042	1753	18.2705	19.411	16.5224	16.7283	17.1107	14.8098	0.898088	-0.12569
Os01g0533900	386	303	371	374	328	294	3.35075	3.26969	3.85031	3.63717	3.35196	2.766	1	-0.0186622
Os01g0534700	416	294	402	476	359	261	2.99414	2.5303	3.24059	3.90721	2.82571	2.12866	0.992137	0.0526599
Os01g0534800	454	381	398	243	348	511	7.16284	7.28079	7.05928	4.45466	6.16141	9.36723	0.978796	-0.0870683
Os01g0534900	3230	2730	2644	2009	2934	3099	34.7679	35.2728	32.5191	24.5887	35.2679	37.9917	0.998355	-0.0273746
Os01g0535400	654	722	713	515	667	625	7.12857	9.21752	8.60224	6.16474	7.88933	7.59746	0.892503	-0.153515
Os01g0535650	33	34	31	26	33	29	1.41628	1.78149	1.49268	1.2735	1.56816	1.44564	0.993193	-0.0935028
Os01g0535900	386	279	356	413	371	265	8.76523	7.87742	8.78945	9.63468	9.1149	6.54548	0.954209	0.111063
Os01g0536000	860	706	863	606	611	631	15.5098	15.4136	17.3857	12.6239	12.2924	13.0735	0.50311	-0.324051
Os01g0537250	1	1	0	1924	1509	1384	2.12e-05	2.22e-05	0	156.878	119.781	118.69	6.82e-138	11.0516
Os01g0538000	2101	1514	1795	2159	1826	1729	60.0801	52.1102	57.0629	70.8373	55.7091	55.5058	0.862627	0.155628
Os01g0539300	158	121	131	123	112	110	35.3338	33.569	31.6975	32.6646	28.6972	30.4076	0.92278	-0.174632
Os01g0539400	1670	1230	1353	1404	1258	1121	53.1853	48.8771	48.6538	51.6774	45.5442	41.9009	0.944515	-0.0935155
Os01g0539900	57	37	38	41	45	40	0.50501	0.405874	0.385718	0.409253	0.440013	0.397848	1	0.0123371
Os01g0540300	84	60	71	51	49	47	2.4397	2.15386	2.42977	1.74292	1.52852	1.64199	0.64198	-0.471774
Os01g0541000	4876	4140	4542	4166	4120	4224	49.6495	51.7903	54.0874	50.422	51.2662	53.2848	0.985156	-0.0464532
Os01g0541600	124	98	100	96	111	102	3.2803	3.15911	2.9582	2.93618	3.28475	3.17232	1	0.0121694
Os01g0541800	89	123	157	77	123	117	5.01471	8.31731	9.89269	4.86665	7.57799	7.73494	0.949808	-0.172808
Os01g0541900	316	267	226	186	215	172	4.35974	4.46877	3.58221	2.96917	3.33464	2.70125	0.465435	-0.429027
Os01g0542100	123	80	123	253	222	168	20.0651	16.2541	21.903	47.1365	40.5597	33.4649	0.012467	1.05403
Os01g0542900	27	30	44	41	42	33	64.0377	91.9198	103.773	107.105	108.494	96.6455	0.925713	0.254638
Os01g0543000	341	354	292	503	354	467	2.57856	3.27019	2.53186	4.31732	2.96796	3.95175	0.331233	0.48973
Os01g0543100	4120	4116	3659	2744	4422	4220	315.883	380.621	307.076	240.891	371.564	387.69	1	-0.00299417
Os01g0544450	2549	1896	2377	4020	3107	2787	35.2927	31.6231	36.8554	64.1124	47.7781	44.5819	0.0414452	0.613577
Os01g0544700	832	732	820	900	745	780	22.2146	24.176	25.2389	27.202	22.1761	24.2983	0.952236	0.0932028
Os01g0545900	54	28	41	62	55	45	1.24543	0.783235	1.05342	1.64651	1.41155	1.206	0.692593	0.48085
Os01g0546400	669	200	237	100	187	243	21.2013	8.03719	9.06206	3.76632	7.01381	9.28153	0.222976	-0.934194
Os01g0546500	347	303	327	356	356	400	18.9313	20.7028	19.7446	23.4278	22.1474	25.7398	0.737012	0.256246
Os01g0546700	34	20	33	53	24	31	1.15832	0.821	1.23311	2.06679	0.919433	1.24512	0.851855	0.39471
Os01g0546800	159	171	140	140	205	208	14.4967	18.994	13.6304	14.8631	20.818	23.3014	0.802161	0.293697
Os01g0546900	236	198	277	155	194	156	4.36833	4.46964	5.80117	3.27743	3.9867	3.33827	0.525912	-0.429109
Os01g0547000	1284	1344	1145	1307	1194	1393	5.6174	7.31733	5.58995	6.67075	5.9085	6.81691	0.931289	0.108463
Os01g0547133	942	759	647	911	832	871	55.126	54.5218	43.0484	63.9477	58.8435	65.0042	0.746466	0.229791
Os01g0547200	788	690	620	723	753	732	5.03235	5.29164	4.49756	5.3467	5.40712	5.41607	0.89342	0.142523
Os01g0547500	79	70	81	87	80	84	1.2112	1.60269	1.52401	1.96193	1.77378	1.82593	0.928111	0.193746
Os01g0548750	71	46	41	50	57	72	2.89911	1.4934	1.65128	1.73411	2.51061	2.65358	0.902599	0.264976
Os01g0549200	1018	796	886	937	980	939	12.1232	11.4759	11.949	12.9783	12.9852	13.0045	0.86362	0.153484
Os01g0549400	2601	2004	2391	2498	2600	2470	56.5523	54.1054	58.3891	64.5331	63.0475	64.3454	0.779508	0.185862
Os01g0549500	421	343	404	379	401	415	6.93685	6.92843	7.47475	7.06936	7.40133	7.83368	0.947796	0.103784
Os01g0549700	2587	1779	2114	2918	2465	1882	65.2845	44.3718	60.9171	88.7894	73.1173	60.3731	0.724197	0.241666
Os01g0550000	3122	2062	2540	2994	2829	2330	64.6479	50.9256	58.1401	70.0362	63.9437	55.1453	0.862627	0.156659
Os01g0550100	2743	2332	2425	2284	2599	2308	44.654	46.9007	44.7049	42.655	47.1308	43.2444	1	0.00681597
Os01g0550200	341	249	307	285	319	286	21.35	19.122	20.9226	20.7035	22.3264	21.5171	0.984089	0.0621395
Os01g0550300	2547	2439	1190	812	1393	3007	130.748	146.487	67.2172	43.2317	77.2434	163.318	0.961361	-0.165402
Os01g0550600	146	129	132	124	124	131	4.79292	4.95774	4.52966	4.7317	4.86203	5.26045	1	-0.0340933
Os01g0551000	21	25	27	12	14	32	1.7023	2.48351	2.3501	1.12822	1.26427	3.16385	0.948142	-0.26464
Os01g0551400	71	59	70	89	93	65	13.7428	14.5231	15.9535	19.311	20.8809	16.3426	0.769807	0.369482
Os01g0551800	132	112	109	108	135	96	4.53816	4.97293	4.06986	4.74005	5.15545	3.59855	1	0.00704429
Os01g0552000	1395	1255	1055	1287	1198	1125	7.7328	9.00598	7.58272	9.24976	8.16788	8.37192	0.996392	0.0303924
Os01g0552050	251	250	203	175	276	273	3.41793	4.09138	3.1442	2.73793	4.17213	4.2859	0.969802	0.102497
Os01g0552300	230	241	342	299	288	243	8.37576	10.5941	13.8474	12.611	11.587	10.2417	0.978608	0.0861408
Os01g0552500	195	205	206	200	198	155	5.98585	7.72469	7.09037	6.95539	6.69754	5.49785	0.984163	-0.07454
Os01g0552850	139	120	99	137	189	114	0.911883	1.20262	0.822301	0.750274	1.09433	0.710901	0.7404	0.360427
Os01g0553300	374	318	286	385	308	284	10.4106	10.2641	7.1056	15.847	10.3834	11.2779	0.981724	0.0692153
Os01g0553400	256	211	248	236	272	214	4.71896	4.71167	5.13438	4.98865	5.58464	4.50489	0.976717	0.0806334
Os01g0553600	1024	858	908	788	820	818	9.30835	9.5153	9.36419	8.16809	8.28745	8.44356	0.899758	-0.131631
Os01g0554150	14	17	21	17	21	28	0.213263	0.523268	0.237622	0.193027	0.224921	0.321634	0.860431	0.402091
Os01g0555200	168	179	225	108	175	323	2.29145	2.97074	3.50446	1.69661	2.67798	5.07588	0.967643	0.149412
Os01g0555300	405	300	316	403	460	404	25.1873	22.8153	21.3055	28.9059	31.9812	29.7478	0.433503	0.385349
Os01g0555800	378	328	339	347	337	376	12.0578	13.6089	12.2364	11.5725	11.1902	12.7952	0.965199	0.0907481
Os01g0556201	862	712	754	707	802	629	37.6652	37.4542	36.8809	35.7591	38.929	32.1335	0.983016	-0.0555308
Os01g0556400	554	435	479	341	430	376	21.8739	20.7071	20.9121	15.5787	18.8328	17.5743	0.64434	-0.285484
Os01g0557400	90	52	94	94	66	60	4.48885	3.11976	5.14774	5.41243	3.63568	3.56778	1	-0.0203345
Os01g0557500	1960	1460	1661	1079	1589	1455	85.9254	77.703	80.1308	54.5743	77.2464	76.0558	0.739062	-0.228534
Os01g0557550	785	631	698	429	664	613	64.1215	62.6157	61.8785	40.7126	60.3759	60.5193	0.755285	-0.24009
Os01g0558200	1204	1040	1062	1089	1094	919	17.993	18.8553	17.8568	18.7735	18.198	15.9123	0.998355	-0.0251279
Os01g0558300	769	567	720	704	722	732	31.9459	28.5052	33.2826	33.5442	33.3382	35.7865	0.889431	0.144612
Os01g0558500	721	493	744	572	665	548	9.13504	7.51108	10.281	8.34341	9.03635	7.97211	0.982795	-0.0602229
Os01g0558600	3075	2329	2705	1828	2187	2136	190.017	174.623	186.56	130.045	150.691	155.967	0.43314	-0.325178
Os01g0558800	185	148	178	228	191	171	5.23276	4.96359	5.47959	7.41767	5.9145	5.49298	0.792292	0.277817
Os01g0558900	1956	1704	1572	1599	1635	1472	33.9631	35.1904	32.3044	33.3263	32.4218	28.8397	0.950068	-0.0849571
Os01g0559000	1288	1159	1373	732	873	850	47.5226	52.1618	54.0448	34.6998	38.6447	39.4167	0.0532977	-0.573012
Os01g0559100	719	544	585	694	863	654	13.8342	12.697	12.6072	15.1709	18.461	14.5112	0.509516	0.329287
Os01g0559150	238	192	184	258	281	242	6.95974	6.81401	6.10336	8.64545	9.10781	8.13672	0.457392	0.417514
Os01g0559200	340	222	277	331	348	292	12.5484	10.1891	11.187	14.3084	14.3806	12.9465	0.692201	0.288751
Os01g0559300	258	251	299	231	224	220	21.6949	25.9532	27.7383	22.4808	21.0972	22.0481	0.865509	-0.19693
Os01g0559500	500	445	426	459	437	445	5.55503	5.79077	5.3901	6.07067	5.49315	5.80467	0.996032	0.0365572
Os01g0559600	800	692	744	693	941	1162	20.1848	20.8427	19.9851	20.3815	27.5585	35.3488	0.462799	0.393054
Os01g0559750	539	389	409	336	731	1025	134.078	117.994	113.156	92.6349	197.64	307.019	0.242353	0.727231
Os01g0559825	72	77	69	120	215	165	23.0238	30.7366	23.3357	45.1663	77.9859	65.517	0.00611724	1.25136
Os01g0560000	2290	1672	2042	1853	1933	1660	81.6554	70.8851	81.4017	77.8141	78.6607	70.4487	0.970293	-0.0670999
Os01g0560200	535	553	573	443	589	554	27.0631	33.8712	32.0844	26.0378	33.452	33.2918	1	-0.00813221
Os01g0561900	302	350	245	179	179	234	3.09713	4.07416	3.22852	2.1088	1.97401	3.08916	0.34477	-0.53896
Os01g0562400	147	160	72	127	160	129	2.50757	3.29995	1.29221	2.4214	3.01173	2.6446	0.934129	0.192482
Os01g0563500	247	189	243	205	214	184	13.2314	12.5835	14.4009	12.5928	12.8637	11.6478	0.965834	-0.100554
Os01g0563700	39	34	19	19	24	13	0.188661	0.197946	0.109671	0.124639	0.148257	0.0879236	0.627173	-0.646392
Os01g0564400	222	150	186	206	203	167	4.82146	3.64985	4.49664	5.68325	4.99115	3.86862	0.954209	0.122192
Os01g0565600	1914	1614	1779	1550	1477	1429	117.965	124.527	120.01	107.696	99.7536	105.77	0.79127	-0.182843
Os01g0565900	20	38	17	12	34	67	0.305189	0.713323	0.284457	0.204371	0.575454	1.17364	0.78799	0.635134
Os01g0566000	208	286	195	54	204	192	18.1898	30.4757	18.2705	5.45445	19.7203	20.377	0.643024	-0.570714
Os01g0566100	416	306	663	304	328	357	7.58635	6.72672	13.8449	6.56417	6.90995	7.72237	0.581595	-0.41619
Os01g0566800	35	17	22	107	113	40	3.09258	1.87054	2.0609	11.1889	11.3094	4.35832	0.00269941	1.88705
Os01g0566900	4810	3848	4107	3776	3496	3134	151.5	147.458	144.692	137.625	123.21	114.957	0.695601	-0.223339
Os01g0570500	6120	4923	5669	4770	4892	4506	148.128	143.472	151.045	133.117	133.639	127.57	0.812258	-0.16792
Os01g0570700	25	36	1	102	9	168	1.12678	2.00973	9.43e-05	5.40661	0.421917	9.07713	0.183379	2.2377
Os01g0570800	144	221	80	101	81	389	3.7664	6.91078	2.31775	3.04368	2.34111	11.9503	0.881147	0.424042
Os01g0571133	1536	1182	981	991	935	1013	33.5463	30.9941	23.6828	24.7742	22.5532	25.7304	0.685035	-0.253673
Os01g0571200	445	270	362	320	328	295	74.957	57.1346	65.7843	61.5622	61.5144	60.8938	0.949762	-0.109727
Os01g0571300	64	45	40	42	39	53	2.19848	1.86811	1.51491	1.67665	1.49516	2.15723	0.998355	-0.0701435
Os01g0571700	1463	1400	1413	1333	1273	1174	20.0638	22.5439	21.6462	20.463	18.7469	17.9881	0.916946	-0.114743
Os01g0571766	14	17	23	24	19	5	16.842	26.3477	29.1718	31.8129	24.9315	7.38086	0.996534	-0.120396
Os01g0572100	573	429	457	580	564	443	4.33801	4.01908	3.90474	5.17194	4.58754	3.86866	0.826448	0.194151
Os01g0572300	1436	1338	1164	1458	1555	1421	45.4273	51.1583	40.2494	53.3137	54.4617	53.6268	0.676044	0.236027
Os01g0572700	1035	804	916	830	901	886	70.5704	68.1033	70.3684	63.6313	68.1426	70.3788	1	-0.00136236
Os01g0574400	770	573	662	667	647	598	17.2317	19.1396	17.2605	19.7953	16.8493	18.7038	1	0.0058299
Os01g0574451	450	320	418	404	422	329	20.3762	17.5087	21.2361	21.0597	21.134	17.4672	0.998355	0.0321288
Os01g0574500	1490	1179	1358	1324	1371	1270	26.6856	24.7798	27.6168	27.3063	25.5531	27.2051	0.984163	0.0487741
Os01g0574550	171	149	194	151	160	186	4.36826	4.57824	5.59098	4.4253	4.51999	5.49841	1	0.0199139
Os01g0574600	181	153	191	136	183	178	8.72786	8.90088	10.209	7.61396	9.86604	10.2014	1	-0.0119816
Os01g0574800	257	194	197	180	229	185	33.739	31.3361	27.702	27.3778	33.4464	29.9742	0.991894	-0.053512
Os01g0575000	6998	6109	6153	4774	5711	5518	77.6005	81.2845	76.9636	60.9252	69.7914	70.6287	0.756438	-0.199884
Os01g0575200	59	26	14	7	14	52	2.59015	1.34304	0.625527	0.35264	0.679725	2.72681	0.959436	-0.3105
Os01g0575500	3492	2952	3094	2613	3244	3005	26.8971	27.4295	26.9603	23.185	27.8049	26.6117	0.989775	-0.03809
Os01g0577450	251	173	319	221	219	183	10.0437	8.37803	13.8107	10.2034	9.7189	8.71196	0.909656	-0.182866
Os01g0577600	2490	1734	2784	2297	2106	2167	115.999	97.8177	140.889	123.528	108.577	121.285	1	-0.0174929
Os01g0578000	207	210	245	211	169	230	5.34383	6.64034	7.28579	6.37712	4.90585	7.02286	0.993193	-0.0527415
Os01g0578500	133	123	170	199	156	168	4.46802	5.25189	6.66229	8.1359	5.93725	7.21214	0.701063	0.361202
Os01g0578700	502	356	476	465	476	373	16.3038	12.2878	17.5208	16.3172	17.6852	14.5832	0.987592	0.0510193
Os01g0579000	1	187	2	0	141	340	0.177075	40.6324	0.388323	0	28.0122	73.4496	0.864544	1.29242
Os01g0579600	525	464	718	521	619	488	13.8768	15.4021	21.7774	16.6103	17.7681	16.0614	1	-0.00773037
Os01g0579800	203	163	189	215	197	155	25.6946	25.2114	26.5068	31.3529	27.7254	23.6123	0.974328	0.0997917
Os01g0579900	780	691	683	617	684	625	23.8397	26.7268	23.8217	21.6497	24.5044	23.1333	0.946096	-0.0949242
Os01g0580000	266	222	213	226	243	219	6.01159	6.61495	5.4767	6.759	6.34586	7.09745	0.996036	0.0426332
Os01g0580100	531	450	506	560	502	544	7.95949	8.6763	8.27086	9.5423	8.37523	9.67182	0.840399	0.181568
Os01g0580200	1837	1446	1584	1628	1485	1318	18.5311	17.561	17.9874	19.1285	16.7487	15.4569	0.976453	-0.0634636
Os01g0580300	107	74	149	109	90	75	3.84985	3.21994	5.93832	4.51476	3.58609	3.14965	0.932558	-0.197383
Os01g0580500	582	638	1011	552	438	828	65.411	86.6026	122.274	71.1909	54.3498	112.75	0.879491	-0.230985
Os01g0580800	277	255	248	218	265	228	13.1137	14.6425	12.4299	11.9094	13.7943	13.1223	0.981724	-0.0697075
Os01g0581300	360	365	423	211	476	503	8.67704	10.6506	11.4081	5.87847	12.7925	14.1963	0.974087	0.110697
Os01g0581400	12	30	19	7	29	17	0.443532	1.33673	0.756389	0.298082	1.1781	0.757304	0.984679	-0.179878
Os01g0581900	279	176	211	219	223	184	3.83549	2.93437	3.26381	3.3943	3.30122	2.84766	1	-0.00921759
Os01g0582400	860	669	786	703	742	718	15.993	15.0688	16.4622	15.0792	15.336	15.5547	0.998355	-0.0257005
Os01g0582600	748	1632	307	824	606	4333	46.9036	123.846	20.6378	59.3376	41.596	328.227	0.468381	1.14992
Os01g0583100	1286	1203	1088	866	904	920	43.2655	48.8969	40.3464	33.912	33.8601	36.6343	0.414384	-0.345146
Os01g0583200	392	375	448	464	452	389	11.5739	13.3622	14.8035	15.8955	14.8915	13.4147	0.885364	0.164445
Os01g0583300	44	44	35	39	94	43	1.33393	1.64028	1.17813	1.35205	3.17088	1.52921	0.671107	0.566526
Os01g0583900	30	25	24	30	21	18	0.282001	0.277726	0.239148	0.307114	0.222356	0.179965	0.988157	-0.12381
Os01g0584200	157	170	175	142	177	349	2.82116	3.67261	3.49539	2.94974	3.53978	7.34298	0.639022	0.479718
Os01g0584250	55	57	68	47	44	117	0.799723	0.909264	1.02512	0.696026	0.643235	1.79343	0.921256	0.281136
Os01g0584300	249	218	355	403	281	421	39.3043	41.7985	59.7987	73.4025	49.2616	80.8208	0.430873	0.49724
Os01g0584800	31	25	43	33	11	27	5.75296	5.71171	8.80684	7.08639	2.24229	6.00914	0.867742	-0.400719
Os01g0585100	561	548	625	301	620	698	17.7746	20.9417	21.8678	10.9363	22.0131	26.0891	0.998715	-0.037084
Os01g0585300	323	242	408	55	436	531	44.5138	39.8656	61.4442	8.96727	67.3842	88.7715	0.985295	0.141272
Os01g0585600	2016	1683	1682	1268	1725	1683	38.4395	34.6118	32.4072	28.1349	32.8293	36.7071	0.901787	-0.133129
Os01g0585650	422	340	408	257	428	393	5.77002	5.57457	6.39543	4.32766	6.34802	6.53479	0.992137	-0.0501038
Os01g0585700	3279	2923	2891	2701	3188	2679	43.07	48.9874	45.5341	40.2182	47.2652	42.6602	0.999853	-0.0212178
Os01g0586600	1242	960	1247	864	775	729	26.5525	25.0998	29.3382	21.3077	18.2666	18.2031	0.176184	-0.470567
Os01g0587000	2803	2536	2406	1924	2764	2510	69.7106	77.0915	67.4316	54.8439	76.5343	72.1954	0.989811	-0.0412303
Os01g0587300	242	175	213	228	248	290	10.3695	9.10807	9.66486	11.2207	11.7132	15.1333	0.594109	0.3593
Os01g0587400	30	29	34	40	28	32	0.982017	1.25375	1.24	1.57404	1.12364	1.31316	0.965489	0.170602
Os01g0587500	27	9	10	23	17	27	5.39691	2.18913	2.11501	5.36486	3.80008	6.63957	0.669944	0.646052
Os01g0588000	48	35	23	31	29	63	4.57452	4.02102	2.3784	3.4368	3.07006	7.28768	0.916946	0.303254
Os01g0588200	820	714	708	579	805	765	29.7135	31.3367	28.7386	24.214	32.3282	32.4648	1	0.00584676
Os01g0588300	69	77	69	73	80	66	3.88106	5.25512	4.34926	4.75965	5.05312	4.39572	0.987054	0.0831445
Os01g0588500	921	680	925	852	705	702	16.059	14.3628	17.9257	17.2743	13.7735	14.4179	0.961361	-0.0865626
Os01g0588550	684	535	616	606	549	428	20.8626	19.7451	21.1008	21.2271	18.6441	15.1748	0.907147	-0.142826
Os01g0588700	1182	916	928	1009	945	862	39.7801	37.6297	34.1456	38.2598	35.0523	33.3107	0.996392	-0.0300922
Os01g0588800	905	640	793	895	809	753	16.9944	14.5409	16.6681	19.2992	16.9381	16.436	0.887073	0.148161
Os01g0588900	381	334	277	282	257	230	23.7674	25.1042	18.9006	20.396	18.0814	16.9368	0.688741	-0.298317
Os01g0589000	506	428	436	569	548	456	11.1899	11.1881	10.7052	14.4699	13.5209	11.6807	0.67374	0.267257
Os01g0589100	172	163	131	158	184	136	30.7667	36.5792	24.9641	33.9725	38.0778	30.3288	0.976622	0.0987862
Os01g0589200	35	23	44	26	35	18	3.9982	3.19544	5.41607	3.3215	4.32752	2.36692	0.908965	-0.300823
Os01g0589300	680	684	565	444	647	453	16.6951	20.5795	15.4921	12.2	17.2278	12.5791	0.72299	-0.264561
Os01g0589400	54	46	47	81	42	36	1.90464	1.97118	1.82956	3.27464	1.64952	1.4934	0.959436	0.183594
Os01g0589500	1198	1018	1127	1167	986	911	55.5719	57.3689	58.2542	62.4892	50.7557	50.0129	0.981724	-0.0569109
Os01g0589700	981	863	901	828	1059	934	30.5549	32.6729	31.4866	29.7205	36.7254	34.0193	0.932558	0.104668
Os01g0590200	1319	1060	1401	1291	1241	1201	30.2411	29.6711	35.5838	34.2286	31.8687	32.1055	0.983091	0.0518569
Os01g0590700	1602	1275	1350	1368	1402	1262	25.9878	25.1921	24.0398	26.2042	24.2582	25.0986	1	0.0032132
Os01g0590900	820	640	722	673	715	663	15.1646	14.1269	15.432	14.0698	14.5162	13.2844	1	-0.0173984
Os01g0591000	372	358	247	303	447	457	20.2453	22.7842	14.4571	18.9086	26.7104	28.7302	0.612921	0.370173
Os01g0592900	764	581	680	762	715	587	5.99741	5.5299	6.01663	6.85827	6.27546	5.23578	0.94598	0.0993858
Os01g0593000	2677	2369	2054	2151	2376	2071	11.3367	12.2793	10.1656	10.0257	11.1693	10.9229	0.98984	-0.0390202
Os01g0593200	1009	861	768	725	618	739	28.5949	29.616	24.4142	23.4247	19.0088	23.7461	0.668296	-0.26791
Os01g0593500	441	343	376	512	480	413	37.1736	34.2346	33.9724	43.7176	46.757	42.067	0.512928	0.348251
Os01g0593600	529	398	555	420	463	442	18.4382	16.8696	23.5868	16.4714	19.4013	18.0378	0.961361	-0.0898088
Os01g0594500	42	61	48	14	37	26	4.65174	8.16071	5.74573	1.79139	4.54864	3.47577	0.319304	-0.926966
Os01g0595100	1864	1524	1615	1952	1975	1795	26.9255	26.5249	26.0358	32.9304	31.7996	30.2919	0.576196	0.26386
Os01g0595400	355	327	310	238	215	317	48.2889	54.0628	45.1494	36.6364	33.089	52.0593	0.72697	-0.29365
Os01g0595725	32	20	41	24	25	12	2.90489	2.26168	4.11435	2.46696	2.58385	1.35715	0.755285	-0.537008
Os01g0596001	31	30	28	24	21	16	1.47635	1.72454	1.45503	1.3236	1.10671	0.90919	0.759871	-0.47878
Os01g0596201	73	58	85	114	56	68	3.58842	3.43717	4.58108	6.46817	3.04044	3.98149	0.935016	0.213476
Os01g0596300	30	23	25	26	14	19	1.11418	0.88684	1.02877	1.04693	0.594732	0.857037	0.908793	-0.324012
Os01g0596425	127	84	94	114	90	76	3.69353	2.94112	3.06054	3.84903	2.91386	2.60402	0.999522	-0.0436601
Os01g0598400	64	69	70	58	57	55	3.30838	4.25877	3.9206	3.28548	3.0408	3.35419	0.934472	-0.195883
Os01g0598600	1791	1208	1330	2659	1755	1870	159.631	131.726	126.654	271.081	171.856	202.735	0.0677811	0.621082
Os01g0599550	81	57	49	68	57	51	1.21893	1.08551	0.914246	1.24784	0.987457	0.866193	1	-0.00825487
Os01g0600000	1748	1366	1530	1348	1636	1464	187.519	177.957	177.641	165.173	193.818	186.698	1	0.00875138
Os01g0600200	1934	1511	1474	1458	1812	1583	29.3897	27.8488	25.2741	25.4602	30.6118	27.706	0.982878	0.0523883
Os01g0600300	2662	1749	2084	2846	2418	1893	70.9634	56.4458	61.9122	87.343	71.8595	59.0448	0.770617	0.219339
Os01g0600400	480	423	427	500	455	358	3.99812	4.3209	4.013	4.82934	4.27849	3.44744	0.990333	0.047126
Os01g0600500	488	469	340	314	415	412	19.5413	22.7544	14.9733	14.3368	18.3778	19.2577	0.944172	-0.119874
Os01g0600900	4412	8103	11276	8953	21684	26493	474.525	1054.05	1313.28	1098.37	2557.37	3431.04	0.0217619	1.30099
Os01g0601200	21	41	26	40	49	39	0.418192	0.85113	0.511951	0.784462	1.13916	0.777969	0.669944	0.576343
Os01g0601625	31	18	18	31	17	9	0.244664	0.173903	0.166292	0.282316	0.148325	0.0756113	0.983394	-0.148801
Os01g0601700	59	69	58	54	49	56	0.294585	0.501555	0.37035	0.312473	0.21655	0.372537	0.957138	-0.166657
Os01g0602800	2452	2373	2487	2427	2397	2168	29.4081	34.3879	33.4529	33.4074	31.8467	30.0314	1	-0.00272806
Os01g0603000	2391	1781	2040	2342	2305	2272	73.1198	65.857	69.4251	84.0068	79.4516	82.73	0.667223	0.230835
Os01g0603200	19	21	22	22	30	35	1.15329	1.26404	1.26205	1.69748	2.22633	2.74562	0.712312	0.548129
Os01g0603300	701	553	1195	130	449	470	49.1587	46.4136	92.6325	10.5153	33.6434	40.8344	0.0731399	-1.15972
Os01g0603500	81	57	63	76	113	86	1.14279	0.920095	0.949996	1.1588	1.75225	1.30356	0.559817	0.524004
Os01g0603700	31	26	36	25	25	31	0.215957	0.217872	0.285266	0.198502	0.192419	0.248613	0.983016	-0.128532
Os01g0603800	148	111	96	107	99	90	1.32483	1.20558	0.979707	1.09223	0.983416	0.920841	0.928163	-0.185686
Os01g0604100	304	358	396	314	331	198	8.97926	12.9144	12.7932	10.65	10.8162	6.9613	0.782136	-0.279535
Os01g0604350	35	42	55	61	66	64	1.22447	1.05399	1.25032	1.45584	2.04756	1.53176	0.56322	0.586854
Os01g0604500	128	100	108	115	119	121	16.3317	15.592	14.8326	16.7252	16.7789	18.7651	0.945752	0.152442
Os01g0604600	69	54	67	77	84	71	6.57325	6.24366	6.79584	8.36555	8.7472	8.21721	0.781691	0.357022
Os01g0604700	596	549	569	552	632	543	12.1957	13.668	13.0275	12.9099	14.2307	12.7645	0.971982	0.0742225
Os01g0604900	114	93	140	140	135	102	14.8976	14.7121	19.8044	21.3434	19.7525	16.1719	0.928163	0.184703
Os01g0605000	70	47	88	82	93	86	3.07354	1.75787	3.75373	3.96099	3.72474	3.50255	0.71752	0.420112
Os01g0605100	42	50	39	36	39	27	1.0701	1.30712	0.979564	0.649402	0.828369	0.613134	0.885225	-0.306221
Os01g0605400	433	316	317	450	412	336	5.63433	4.98961	4.55403	6.78022	5.943	4.88373	0.769111	0.243756
Os01g0605500	1670	1154	1535	1806	1669	1475	32.8927	27.2558	33.3041	41.0205	36.2875	34.3354	0.636159	0.259701
Os01g0605650	892	769	957	774	913	781	12.0837	12.573	14.608	12.0459	13.7521	12.2313	1	-0.0204051
Os01g0605700	53	31	51	12	30	22	5.1299	3.62656	5.49654	1.33173	3.21582	2.53148	0.245417	-0.997749
Os01g0606050	191	126	137	171	167	133	15.2155	12.8207	12.3207	16.3555	15.1555	12.7058	0.954209	0.131615
Os01g0606166	91	70	66	109	103	109	8.3315	7.86793	6.46356	11.4998	10.4482	12.0603	0.42427	0.574798
Os01g0606400	179	155	166	88	132	105	1.62434	1.8834	1.76052	0.881922	1.37936	1.22788	0.401959	-0.556659
Os01g0606900	8	9	20	324	39	47	0.643239	0.874173	1.75139	30.2445	3.47803	4.54243	0.000350312	3.52054
Os01g0607100	40	40	32	63	46	27	6.02381	7.32509	5.20777	10.8332	7.62932	4.93858	0.881312	0.340161
Os01g0607200	87	156	88	32	53	48	3.32213	7.30283	3.66806	1.36607	2.24889	2.1916	0.0402697	-1.27828
Os01g0607300	171	153	154	182	188	185	6.96235	7.45694	6.9299	8.52885	8.44874	8.88395	0.77645	0.2826
Os01g0607400	4721	3688	4240	4230	3922	3482	52.3611	49.1104	52.8835	56.1236	49.3947	44.1061	0.984163	-0.0488722
Os01g0607900	2807	2936	2413	3152	3638	4494	153.004	195.448	137.693	198.546	219.053	299.172	0.1397	0.531546
Os01g0608900	12	14	25	33	21	26	0.137907	0.195448	0.325329	0.43421	0.268132	0.339896	0.602072	0.706268
Os01g0609200	50	75	55	25	37	28	0.397995	0.721408	0.493261	0.230039	0.328597	0.258526	0.214043	-0.95412
Os01g0609300	683	533	460	176	381	261	7.44317	6.18787	5.14995	1.92915	4.72626	3.13463	0.0125485	-0.967133
Os01g0609900	331	198	211	222	180	136	2.33485	1.69356	1.67882	1.79915	1.41635	1.10908	0.660974	-0.374904
Os01g0610100	1228	1157	1178	947	1284	1229	79.8543	92.0022	84.9354	70.5781	92.8606	93.8568	1	0.0206684
Os01g0610300	917	681	818	936	954	796	12.8769	11.5665	12.9777	15.1121	14.9059	12.8798	0.731321	0.225403
Os01g0610400	489	449	421	448	530	461	31.5448	35.3511	29.7183	33.7312	38.2294	35.3548	0.898456	0.146776
Os01g0610500	967	992	798	861	944	1028	52.0472	65.7349	48.4205	53.5272	56.8592	66.6032	0.944906	0.102028
Os01g0610600	1100	914	887	1009	1016	848	10.3815	10.7721	9.57232	11.1735	10.7975	9.74175	0.981724	0.0550612
Os01g0610700	313	265	225	212	260	206	8.90181	9.19011	7.17562	6.91363	8.2515	6.81144	0.893719	-0.17622
Os01g0610800	304	228	177	304	297	232	13.0584	12.8503	10.7974	14.8582	12.1149	13.737	0.716754	0.30788
Os01g0611000	862	1319	703	695	653	800	60.5557	109.842	52.1259	56.9073	48.8141	67.5471	0.61722	-0.379342
Os01g0611100	1501	1403	1407	989	1472	1429	81.796	92.4929	85.8914	62.4224	89.675	91.9873	0.961554	-0.0849124
Os01g0611900	418	358	342	399	377	348	4.1092	4.44603	3.76633	4.60447	4.41214	3.96555	0.976349	0.0769174
Os01g0612000	670	587	573	606	555	470	14.656	15.6228	14.1617	15.3052	13.5382	11.9079	0.948533	-0.0990615
Os01g0612200	1429	891	1076	1365	1609	1423	113.953	87.2983	94.141	124.859	144.071	135.988	0.191229	0.454291
Os01g0612500	78	50	45	35	31	60	2.32937	2.0968	1.40503	0.865708	1.01094	2.04252	0.858898	-0.364431
Os01g0612600	1042	836	963	759	1011	888	18.4057	17.9803	18.956	15.3747	19.8526	18.2418	0.998355	-0.0273114
Os01g0612700	1719	1322	1581	1549	1242	1318	15.368	16.7957	16.0472	18.5149	12.7087	15.8836	0.944906	-0.0947845
Os01g0612800	51	36	30	41	53	26	11.3866	9.97758	7.2103	10.5008	13.1809	7.17518	0.987054	0.107466
Os01g0612900	403	357	228	175	248	231	13.0622	14.1594	8.58636	6.42482	8.98477	8.70355	0.369627	-0.526046
Os01g0613300	419	354	391	371	347	339	58.1854	59.8068	58.5852	59.9991	53.8371	57.5621	0.978654	-0.0696905
Os01g0613900	397	377	348	329	402	366	8.70756	9.90819	8.59455	8.0139	9.84187	9.24644	0.998355	0.03078
Os01g0614300	304	227	264	329	187	266	1.63926	1.46912	1.62049	2.03679	1.11985	1.63127	0.989975	0.05681
Os01g0614500	1303	1072	1134	1512	1244	1279	46.7957	44.1381	43.002	61.6627	50.6786	59.1964	0.583076	0.273707
Os01g0614700	654	589	711	577	624	577	22.6369	24.2226	27.8495	22.5657	23.7955	22.4149	0.973854	-0.0717788
Os01g0614750	127	131	103	100	93	96	1.27135	1.42379	0.966413	0.98888	0.91839	1.02804	0.866378	-0.257468
Os01g0614900	1045	937	1109	808	875	696	10.6553	11.3302	12.8269	9.31112	9.60156	8.26838	0.523211	-0.314958
Os01g0615000	127	99	221	82	100	86	15.65	15.0122	29.0534	12.0417	14.1257	13.2334	0.406355	-0.67386
Os01g0615200	98	101	105	85	101	101	8.64862	10.8377	9.85038	8.66649	9.83365	10.8818	1	-0.0221776
Os01g0615250	517	322	392	545	579	577	57.1684	43.2025	46.4568	69.2636	70.4167	77.4164	0.131234	0.549452
Os01g0615300	103	87	98	95	118	128	4.51272	4.6033	4.74854	4.79773	5.70412	6.64114	0.803903	0.313062
Os01g0615400	656	635	504	442	651	596	33.6794	39.1625	28.8511	26.1678	36.9287	36.2575	1	-0.0253702
Os01g0615500	34	36	47	39	49	73	2.94135	3.8115	4.32846	3.84589	4.65983	7.67752	0.701063	0.523523
Os01g0616100	2166	1760	2092	1720	1957	1769	26.9124	25.1726	27.6358	22.7469	24.787	24.6818	0.960652	-0.0752532
Os01g0616333	1108	1030	953	1166	1191	1140	21.3732	23.6827	20.1101	25.3095	26.798	27.2882	0.663341	0.243442
Os01g0616366	389	298	297	814	894	721	10.6457	9.68866	8.95378	25.6745	27.4248	23.1033	4.12e-09	1.3752
Os01g0616400	1208	1003	1168	1185	1060	947	25.0386	25.2826	27.1948	28.1751	24.4536	22.7665	1	-0.0132855
Os01g0616500	1394	984	1244	1387	1200	1103	57.7582	49.7036	57.2127	66.8494	55.5478	54.0838	0.932558	0.103378
Os01g0616666	418	336	378	550	565	452	35.9341	33.1509	30.7713	52.8919	50.9151	44.363	0.138609	0.537774
Os01g0616800	28	21	19	65	87	51	3.35584	3.09635	2.45254	8.95171	11.5481	7.44778	0.00264042	1.64043
Os01g0616900	1483	1196	1315	1286	1351	1037	19.8997	19.4363	19.8197	19.9063	20.2456	16.0736	0.982795	-0.0522632
Os01g0617200	487	358	437	408	432	336	16.064	14.0134	15.8498	14.994	15.4914	12.9296	0.986136	-0.0526378
Os01g0617500	3392	2855	2678	3184	3417	2821	30.2316	31.5163	26.9661	33.5225	34.6192	28.874	0.864648	0.146369
Os01g0617600	300	173	211	299	223	188	6.63142	4.65402	5.21978	7.59831	5.48376	4.8038	0.943836	0.140003
Os01g0617700	3164	2443	2969	2826	2884	2521	33.5634	31.0849	35.6513	34.3767	33.8587	30.8055	1	0.0119479
Os01g0617800	162	123	156	191	208	190	7.31076	6.76717	7.79904	9.92312	10.4787	10.0935	0.419671	0.488717
Os01g0617900	304	273	356	441	297	271	13.3676	14.6862	17.7603	22.7603	14.7131	14.3651	0.904051	0.178708
Os01g0618000	37	36	27	33	48	90	4.03164	4.76146	3.15176	4.16968	5.81085	12.0303	0.426993	0.845496
Os01g0618100	998	1076	1148	2212	1674	1298	44.8895	58.4987	57.2469	115.748	83.958	69.2288	0.0254991	0.742235
Os01g0618200	490	393	493	443	581	521	14.4158	14.0256	16.12	15.1434	19.0771	17.9949	0.760016	0.235378
Os01g0618400	413	348	380	458	478	343	6.69877	6.82203	6.89332	8.56069	8.65881	6.46463	0.784215	0.230143
Os01g0618500	728	556	526	580	610	501	11.8074	10.9175	9.5919	10.8621	11.0433	9.40918	1	-0.0248954
Os01g0618700	96	138	93	84	126	151	7.40348	11.0764	8.39581	6.36769	9.32511	12.9831	0.937428	0.191619
Os01g0618800	2060	1645	2011	1432	1740	1565	33.4889	33.0046	33.6976	24.6348	29.8857	28.412	0.758529	-0.201933
Os01g0618900	1405	992	948	920	1327	1397	92.4175	78.3446	66.7342	67.8118	93.7335	110.991	0.818818	0.203195
Os01g0619050	1143	923	1033	853	1256	1102	23.0336	22.2972	23.0228	19.8044	28.1764	25.9656	0.922694	0.119479
Os01g0619800	405	341	280	328	408	393	8.15507	8.3287	6.47148	7.40212	9.02136	8.95414	0.835557	0.208696
Os01g0620100	1087	820	1071	987	854	785	39.2661	36.001	43.169	41.311	34.5081	33.2785	0.932408	-0.108587
Os01g0620800	72	125	54	115	71	154	5.14288	10.8899	4.09539	9.46164	5.59629	13.4311	0.75195	0.486805
Os01g0620900	51	27	39	74	49	50	10.8952	7.11337	8.92134	18.1903	11.6695	13.1347	0.526378	0.649974
Os01g0621200	36	86	78	45	53	55	2.02478	6.14984	4.89858	2.85951	3.3888	4.01511	0.869414	-0.355243
Os01g0621300	2720	2666	2655	2461	2517	2772	28.6687	33.9069	31.5116	29.9065	29.5218	33.589	1	0.0108694
Os01g0621400	232	218	240	198	182	231	6.41696	7.40828	7.35665	6.34669	5.68283	7.5497	0.962752	-0.107538
Os01g0621600	124	237	134	9	178	179	4.41533	10.7624	5.38787	0.318362	6.8535	7.85854	0.922694	-0.407734
Os01g0621700	542	487	522	441	409	440	30.0454	33.4172	31.8795	27.9758	25.4677	28.7779	0.815478	-0.197863
Os01g0621900	4843	3370	3828	3536	4154	4088	94.8257	76.1208	78.8869	78.8066	89.9661	93.9928	0.986136	0.046528
Os01g0622033	1736	1564	1394	1321	1902	1532	28.1622	30.7503	25.5966	24.395	34.2091	28.6188	0.961466	0.0820176
Os01g0622066	279	305	286	243	337	257	11.4448	15.405	12.7014	11.5113	15.4852	12.5098	1	-0.00186672
Os01g0622100	73	82	61	60	91	74	18.5264	25.4637	17.1329	17.2451	25.3255	22.7012	0.978654	0.114156
Os01g0622300	529	552	482	639	728	639	18.056	20.8712	16.4351	23.4877	24.9876	24.0533	0.323416	0.418679
Os01g0622400	99	78	103	93	96	76	39.5846	39.3243	44.0739	43.2458	43.3285	37.4869	1	-0.0111784
Os01g0622500	880	672	619	751	706	600	4.11095	3.84433	3.32868	3.96052	3.65246	3.12691	1	-0.0033882
Os01g0622600	2581	2090	2001	2756	2850	2273	51.4948	50.4786	44.9114	63.0677	63.2299	52.5754	0.48651	0.309674
Os01g0622700	1121	1032	1114	541	803	826	34.2413	38.1949	37.6794	19.0965	27.2606	29.7852	0.171689	-0.525729
Os01g0622901	95	65	84	46	48	45	13.4692	11.2809	12.6458	7.90826	7.82625	7.98186	0.295504	-0.733934
Os01g0623000	170	83	198	127	119	109	13.9283	8.27255	17.3305	12.0036	10.7906	10.8769	0.884037	-0.2615
Os01g0623200	283	55	55	62	60	114	13.0035	3.20451	2.76781	3.2854	3.0526	6.33548	0.782342	-0.578466
Os01g0623500	1228	572	420	290	327	328	14.6412	8.14596	5.73352	4.05424	4.34673	4.58605	0.00741274	-1.12533
Os01g0623550	467	224	169	115	98	108	9.09322	5.29807	3.75013	2.5403	2.10883	2.40133	0.00493866	-1.3151
Os01g0623900	86	61	76	117	71	123	7.26855	6.2822	6.94807	11.2374	6.60384	12.6193	0.533088	0.562706
Os01g0624000	1984	1805	1737	1793	1748	1697	20.0105	22.9228	22.7889	25.0579	21.1945	22.6078	1	-0.0106964
Os01g0624500	5169	4208	4655	2365	5357	5634	169.724	164.035	164.452	90.2836	190.554	221.626	1	-0.00162173
Os01g0625200	2992	2428	2654	1964	2262	1939	44.9834	44.2079	44.9433	36.4619	36.9538	34.6644	0.425165	-0.320249
Os01g0625900	252	91	97	91	86	117	20.1276	8.73989	8.37358	8.39677	7.55012	11.3097	0.72299	-0.463343
Os01g0626200	2844	2616	2868	2321	2639	2378	36.0196	43.2556	44.9622	36.4333	42.8397	37.1374	0.907093	-0.119241
Os01g0626300	1209	943	1126	1288	1243	1056	237.372	226.807	240.495	293.662	273.044	252.973	0.769111	0.200667
Os01g0626500	1056	833	892	952	825	794	12.1906	11.7795	11.7849	12.4406	10.6018	10.3443	0.991505	-0.0400658
Os01g0626900	924	681	540	563	609	559	14.0431	12.8977	9.48909	9.77333	10.2874	10.0727	0.770765	-0.231233
Os01g0627500	62	58	75	53	60	52	1.02294	1.24163	1.30923	1.10259	1.16502	1.03647	0.94866	-0.178387
Os01g0627550	63	56	57	59	76	67	1.31863	1.33723	1.4806	1.44074	1.67863	1.48966	0.891135	0.264017
Os01g0627933	139	60	63	57	92	100	3.99017	2.12521	2.00859	1.96442	2.91017	3.46809	1	0.02935
Os01g0628700	377	108	36	14	28	35	14.7885	5.11015	1.5313	0.636639	1.21743	1.64756	0.00288017	-2.60951
Os01g0629000	21	14	15	28	22	13	1.50901	1.40036	1.1826	2.31905	1.76155	1.15383	0.86362	0.405273
Os01g0629400	798	706	712	438	775	636	28.7897	26.065	28.2596	17.8162	29.625	27.0859	0.847924	-0.198221
Os01g0629750	439	344	398	299	461	456	82.4223	78.5438	79.6227	64.7534	96.5006	104.985	0.94866	0.113164
Os01g0629900	1093	702	941	787	815	678	29.5609	22.0888	27.0591	24.6692	22.0745	21.2506	0.829375	-0.184484
Os01g0630000	235	177	183	166	173	107	7.90563	7.23582	6.99966	6.38111	6.46611	4.15219	0.715795	-0.345584
Os01g0630300	237	317	132	333	312	490	21.6034	35.5156	12.9235	35.4437	31.9532	53.9717	0.205397	0.783106
Os01g0631100	734	714	710	646	754	722	9.36363	11.1675	10.4592	9.54163	10.7454	10.6977	0.994526	0.038019
Os01g0631200	360	176	143	157	203	208	9.04519	5.31437	3.93419	4.5779	5.64811	6.09124	0.94866	-0.156435
Os01g0631400	283	274	270	290	279	306	19.0602	21.8349	19.5647	21.9752	20.7521	24.0108	0.915073	0.146652
Os01g0631500	327	254	228	137	205	214	27.3332	25.8993	20.5265	13.1309	18.9074	21.6308	0.466113	-0.466096
Os01g0631700	3202	3583	3871	3683	4605	6203	48.997	66.891	66.5283	65.0425	78.7755	110.083	0.268491	0.503179
Os01g0631900	110	46	62	33	43	61	1.87174	0.890126	1.09125	0.65545	0.861132	1.07395	0.655904	-0.564791
Os01g0632000	39	40	31	49	47	66	1.41002	1.77207	1.21068	2.03803	1.89261	2.81176	0.548744	0.624813
Os01g0632550	55	51	65	126	60	49	3.45787	0.998527	5.45612	5.70669	1.04532	0.82435	0.70207	0.523311
Os01g0632700	378	292	319	302	284	255	55.3512	52.8155	57.1056	45.9853	47.6103	37.092	0.894357	-0.16105
Os01g0633000	592	542	663	705	673	582	61.0623	68.0448	74.6696	86.0627	78.5328	73.5042	0.824745	0.188445
Os01g0633100	1963	1765	1565	1217	1561	1375	22.8518	25.1173	20.5509	14.6222	19.3197	17.1579	0.573627	-0.284599
Os01g0633200	5511	4299	5089	5442	5370	4509	86.2153	81.0027	87.8997	93.7721	91.0955	78.8144	0.92027	0.110878
Os01g0633900	76	59	55	56	44	31	2.83907	2.62027	2.25407	2.37771	1.82149	1.33894	0.717288	-0.463086
Os01g0634300	3534	3371	3340	3550	3690	3392	17.8113	20.7992	19.4988	20.8139	21.3601	20.0153	0.911422	0.116377
Os01g0634500	31	37	38	22	12	25	1.71815	2.72924	2.70431	1.59407	0.922958	1.72519	0.499491	-0.777732
Os01g0634900	38	18	15	12	20	18	1.52741	0.853052	0.648063	0.528178	0.874785	0.87395	0.869541	-0.410134
Os01g0635400	1159	764	980	977	961	747	38.9013	31.1441	37.2669	37.8779	35.9228	29.5433	0.996032	-0.0354081
Os01g0636400	281	318	289	206	255	255	17.7478	24.2582	19.8231	15.0464	17.8832	19.4142	0.786573	-0.253999
Os01g0636500	1342	1116	837	201	533	890	26.7663	26.6767	18.8508	4.66837	11.8678	20.7291	0.181329	-0.940521
Os01g0636600	559	470	388	222	372	374	2.06728	2.03736	1.64755	1.07001	1.66644	1.52266	0.400959	-0.479119
Os01g0636700	1352	1002	927	1000	991	1027	10.9087	9.97332	8.61291	9.23218	9.00329	9.69946	0.989354	-0.0422112
Os01g0637600	242	216	248	394	377	325	12.1854	13.3297	13.9908	22.5378	21.0584	19.2421	0.0463523	0.699325
Os01g0637800	26	15	22	0	12	25	2.97676	2.0754	2.75264	0	1.53921	3.48134	0.823215	-0.671125
Os01g0639100	2099	1681	1903	1765	1873	1782	63.4275	61.1912	64.4766	61.3484	62.8041	62.6423	1	0.00263432
Os01g0639200	76	65	68	32	48	59	4.57529	4.76351	4.34089	2.21864	3.20682	4.32148	0.636495	-0.516469
Os01g0639900	31	45	15	14	38	42	2.71675	4.82045	1.58459	1.34987	3.68668	4.66079	0.998004	0.0948682
Os01g0640700	57	46	67	35	41	87	6.05816	5.9071	7.6253	4.25322	4.79248	11.2427	1	0.0178861
Os01g0640800	189	137	175	201	211	168	4.71226	4.23309	4.9878	5.73507	6.03224	4.96354	0.782335	0.283218
Os01g0641000	216	217	198	123	153	157	6.84922	8.37822	6.86536	4.66716	5.45157	5.81419	0.450868	-0.48057
Os01g0641100	293	298	301	289	329	264	11.3041	14.0454	12.8983	12.7596	14.1033	11.9487	0.995396	0.0420987
Os01g0641700	522	541	529	434	548	472	11.9586	14.7631	13.4296	11.2561	13.4936	12.1236	0.976546	-0.0730141
Os01g0642100	106	79	88	62	84	92	2.01746	1.93452	2.56162	1.3385	1.88743	2.10634	0.976546	-0.122518
Os01g0642200	1150	654	468	288	433	401	296.518	207.915	129.807	86.8206	125.661	126.221	0.0273511	-0.924645
Os01g0642600	137	93	71	112	143	117	7.85424	7.17088	3.53328	12.096	14.9945	14.1007	0.731066	0.384854
Os01g0642900	458	309	416	461	420	367	45.7505	37.0025	45.0087	54.3389	47.0881	44.3792	0.900208	0.154014
Os01g0643300	582	648	540	352	420	431	24.8636	34.0829	24.686	16.6329	19.6425	22.7882	0.235607	-0.49936
Os01g0643450	856	958	958	641	711	706	42.1686	55.1518	50.7236	34.9201	37.8656	39.4801	0.423822	-0.37342
Os01g0643600	107	48	76	99	63	43	9.94752	5.40511	7.66554	10.6076	6.48597	4.81537	0.996036	-0.079209
Os01g0643800	181	199	214	179	174	138	3.81618	5.15312	5.09878	4.3727	4.14618	3.39279	0.878276	-0.219249
Os01g0643900	145	125	122	135	134	108	12.1501	14.0652	9.82889	14.91	10.2093	11.4816	1	0.0108142
Os01g0644000	344	262	293	308	246	247	47.1076	43.6315	44.2161	48.88	37.5909	40.756	0.968631	-0.0913873
Os01g0644400	111	65	119	56	71	66	14.5866	10.3526	16.9119	8.40867	10.2539	10.4341	0.565739	-0.532897
Os01g0644600	51	53	37	9	32	51	8.14911	10.448	6.32723	1.64895	5.70055	9.96625	0.802597	-0.54689
Os01g0645200	3634	4098	4399	1366	4320	4662	86.9592	119.469	118.768	37.5545	115.061	130.039	0.942034	-0.175697
Os01g0645400	61	40	47	87	52	59	4.09129	3.22294	3.10985	6.60308	3.59119	4.53957	0.663838	0.501421
Os01g0646000	8	18	7	18	26	5	0.236871	0.717599	0.253991	0.404861	0.957941	0.111852	0.826518	0.589215
Os01g0646300	431	468	570	352	307	330	34.879	46.2167	49.3907	32.5105	27.3429	32.3622	0.256699	-0.512002
Os01g0646800	2941	2663	2659	2548	2162	2036	18.9	19.0145	19.2012	18.5399	18.0957	13.9308	0.704406	-0.225987
Os01g0647000	152	135	234	66	119	101	14.392	15.9637	24.3156	7.11555	12.3218	11.5964	0.215461	-0.805304
Os01g0647100	1291	978	971	992	970	771	28.0269	25.572	23.9352	24.9552	23.8154	19.3387	0.842202	-0.172288
Os01g0647150	29	35	22	21	15	6	0.588719	0.85148	0.500446	0.493845	0.339068	0.14149	0.389031	-0.974644
Os01g0647200	47	29	43	24	9	38	0.583355	0.442174	0.607139	0.338009	0.124577	0.533379	0.700476	-0.647636
Os01g0647700	2857	2578	2145	2344	1954	1879	48.4397	52.8686	40.9349	45.7382	36.9032	37.0532	0.731606	-0.22679
Os01g0647800	72	83	55	97	87	72	2.51554	2.62554	2.2352	3.11644	2.97207	3.20317	0.807976	0.342297
Os01g0647850	235	252	187	221	183	201	2.60098	3.49653	2.36588	2.81462	2.25537	2.53322	0.976453	-0.0933198
Os01g0648000	61	75	49	45	43	51	0.767807	1.1493	0.685065	0.644754	0.593159	0.742715	0.83761	-0.353708
Os01g0648225	83	76	70	50	52	45	1.10656	1.22297	1.05088	0.761055	0.766975	0.689899	0.509516	-0.572728
Os01g0648500	74	69	56	75	67	53	2.80868	3.39049	2.4625	3.64937	2.8622	2.35672	1	0.0359423
Os01g0648700	71	89	104	83	59	110	5.81209	8.94652	9.05473	7.82536	5.40618	10.9155	1	-0.00625519
Os01g0649000	577	443	520	650	621	526	10.5556	10.4538	10.3918	13.9688	12.1884	10.92	0.602517	0.294227
Os01g0649100	5196	4477	4734	3930	5089	4665	203.754	215.192	207.124	177.657	224.269	215.314	1	-0.00769782
Os01g0649200	58	54	70	37	45	40	2.54376	2.316	2.52109	1.34536	1.77798	1.77069	0.640047	-0.513242
Os01g0649900	36	34	50	33	43	36	1.23006	1.37259	1.98428	1.24949	1.58435	1.45136	1	-0.0387591
Os01g0650100	104	128	120	115	136	159	4.60782	6.6929	5.87197	6.47913	7.3284	13.3687	0.848887	0.275467
Os01g0650800	2209	1994	2124	1802	2059	1895	11.2909	13.0584	13.614	11.4367	11.2845	11.7212	0.965489	-0.0716626
Os01g0651100	277	158	210	338	170	168	2.18139	1.43153	1.79022	2.99732	1.42729	1.45517	0.947173	0.156912
Os01g0651350	30	25	17	19	18	4	3.57456	3.62054	2.1765	2.61442	2.27415	0.435219	0.649891	-0.742775
Os01g0651800	111	76	76	63	64	69	8.38454	7.00317	6.17357	5.46669	5.33867	6.32847	0.796003	-0.342984
Os01g0651866	326	250	182	188	203	174	33.1526	30.8537	20.079	21.7671	22.6965	21.2348	0.668983	-0.348131
Os01g0652000	2075	2540	2950	2018	2606	2792	95.442	143.815	149.521	107.253	130.415	153.166	1	0.023127
Os01g0652100	517	463	564	423	553	595	8.94052	9.68995	10.8872	8.50265	10.6802	12.092	0.965113	0.0910068
Os01g0652600	9752	6690	8423	7324	6508	6416	187.302	155.813	181.698	161.982	139.614	142.895	0.72299	-0.217279
Os01g0652800	2995	3057	2544	2468	2703	3086	161.497	200.19	148.519	154.684	162.237	201.096	1	0.00532418
Os01g0653500	21	32	23	26	28	12	0.529598	1.2765	0.581666	0.681183	0.680113	0.308937	0.981724	-0.160489
Os01g0653700	891	692	917	665	792	654	17.1663	16.0541	19.6537	14.7353	16.8997	14.7154	0.846242	-0.1754
Os01g0653800	6188	5300	5921	4696	5920	5571	48.8896	49.2506	51.9637	41.5114	52.7369	50.6928	0.990622	-0.0381041
Os01g0654100	4661	5704	3462	3612	3918	3427	68.8791	103.285	57.2743	64.602	64.3987	59.3106	0.678393	-0.284193
Os01g0654200	801	679	774	773	724	696	11.8984	12.362	13.3413	12.9688	11.8972	11.9312	0.997872	0.0291643
Os01g0654300	1062	882	933	816	962	863	38.455	34.752	32.5322	37.1778	36.2691	33.2717	0.981724	-0.0548837
Os01g0654500	12206	10771	10908	7854	9672	8753	261.236	278.788	261.599	193.67	230.762	218.276	0.487201	-0.301022
Os01g0655300	2266	1871	1872	1915	2090	1852	70.8347	88.9145	66.0311	77.9876	77.8725	62.8658	0.994928	0.0325422
Os01g0655400	2693	2139	2257	2353	2430	2215	24.9722	20.8469	20.789	23.4319	21.7089	21.162	0.981724	0.0529947
Os01g0655500	313	231	316	316	306	284	5.1867	4.68742	5.99027	6.33254	5.7738	5.74356	0.913663	0.147972
Os01g0655800	2389	1803	1833	2373	2424	1999	29.7219	27.4118	26.1943	33.8911	33.4944	28.4828	0.639609	0.247136
Os01g0656200	176	207	154	130	120	117	9.81143	14.0182	9.29656	8.44295	7.44727	7.88468	0.50121	-0.492394
Os01g0656250	46	48	34	41	51	30	3.03374	3.83891	2.51042	3.1122	3.74562	2.34659	1	-0.0121001
Os01g0656600	210	198	203	298	322	302	2.26859	2.57773	2.48806	3.71689	3.8749	3.76573	0.0773048	0.657384
Os01g0656900	487	455	528	511	424	368	5.84111	6.55041	7.06299	7.09818	5.64055	5.12169	0.945454	-0.110568
Os01g0657801	138	136	68	160	115	310	6.31366	7.48822	3.36811	8.49493	5.81985	17.0077	0.314516	0.854248
Os01g0658400	3086	2329	2699	1643	2144	1969	244.577	221.631	237.391	153.946	190.639	185.366	0.226303	-0.422814
Os01g0658500	634	500	557	484	531	498	29.9211	28.4932	28.092	26.4539	27.8688	27.4525	0.95718	-0.0889068
Os01g0658700	1016	780	647	531	629	753	28.2642	26.4146	19.5042	17.1055	18.9099	24.3271	0.706728	-0.273852
Os01g0658900	351	275	362	157	254	223	9.47989	9.0372	11.0281	4.90769	7.71433	7.23583	0.240021	-0.571785
Os01g0659200	3928	3597	3602	2670	4004	3832	171.694	190.401	176.513	133.447	194.352	195.908	1	-0.0188166
Os01g0659800	97	70	127	173	119	156	7.40946	6.53794	10.6031	15.2993	10.1137	14.4337	0.326602	0.682722
Os01g0659900	174	179	186	217	138	212	3.34152	4.16438	4.03319	4.77966	2.94966	4.68684	0.94988	0.140227
Os01g0660300	4431	3952	4237	2959	5008	5335	66.2548	71.8229	71.3883	51.0408	83.5221	91.7741	0.917799	0.142112
Os01g0660600	349	315	243	218	263	193	7.58514	6.14369	5.66825	6.12774	5.1019	5.82302	0.593461	-0.363792
Os01g0660700	46	31	31	63	37	37	4.37402	3.57838	3.18241	6.82474	3.84949	4.25571	0.796607	0.423322
Os01g0660800	706	506	660	877	822	684	98.0752	86.4154	99.071	138.22	125.11	114.984	0.3074	0.421883
Os01g0661000	704	555	554	570	554	485	38.7192	35.0583	32.8357	35.5422	33.9344	30.1961	0.94598	-0.0999711
Os01g0661500	723	527	703	594	540	607	11.1813	9.81931	12.1138	10.2899	8.57768	10.7777	0.959106	-0.0892365
Os01g0661601	25	17	32	6	9	37	2.66082	2.20004	3.70364	0.726538	1.05408	4.72307	0.913761	-0.4167
Os01g0661700	345	236	193	261	237	261	20.0946	11.7577	12.3354	18.1168	16.4919	18.5148	0.989491	0.0560035
Os01g0662300	55	37	79	93	74	91	19.3546	16.3368	30.6546	37.5329	28.9892	39.2234	0.448451	0.667385
Os01g0662600	1471	1312	1437	1045	1632	1452	102.161	111.925	107.248	83.6602	129.141	120.791	0.996679	0.0320279
Os01g0662700	307	276	357	255	284	317	10.2733	11.1784	13.2264	9.8192	10.5579	12.4762	0.982747	-0.0686189
Os01g0663300	2296	2535	1560	1019	1204	1308	109.132	140.64	79.0535	53.0535	59.2734	67.8488	0.0138797	-0.796214
Os01g0663400	751	767	758	615	614	678	16.3644	20.2705	18.4881	15.4954	14.9247	17.2681	0.814912	-0.192749
Os01g0663500	162	133	114	163	166	119	10.4924	10.4514	8.21234	12.3849	12.1732	9.31386	0.908566	0.200186
Os01g0663800	3051	2384	2704	2292	2506	2222	41.5414	40.4169	42.8631	37.6727	38.4805	37.4034	0.866622	-0.142205
Os01g0664000	585	418	511	599	500	472	8.90677	7.86614	8.92338	10.4125	8.41252	7.99928	0.920313	0.129861
Os01g0664100	453	316	366	273	252	274	6.92617	5.92056	6.30179	4.80192	4.29211	4.91379	0.38995	-0.426763
Os01g0664200	416	453	321	293	420	375	5.93958	7.9444	5.24043	4.81757	6.74238	6.31018	0.981724	-0.0722951
Os01g0664500	1300	1111	1122	713	967	845	72.345	75.3671	69.6439	45.6847	59.2556	55.8696	0.270597	-0.417939
Os01g0665200	1858	1424	1582	1318	1383	1137	31.2358	29.4359	29.9	26.3204	27.0127	22.0386	0.579717	-0.270199
Os01g0665250	140	88	115	99	104	83	4.83707	3.6722	4.50761	3.91026	3.98078	3.30623	0.927525	-0.183499
Os01g0665300	733	508	719	535	518	524	11.1224	9.41448	12.5168	9.29625	8.78512	9.34002	0.742781	-0.236911
Os01g0665400	501	351	366	419	431	350	20.7973	17.724	16.7401	20.0617	19.9459	17.2115	0.986136	0.0550225
Os01g0666200	212	128	188	117	105	97	20.2679	15.3587	19.6642	12.8086	11.2256	11.1599	0.270597	-0.644873
Os01g0666500	269	198	284	230	215	254	11.8329	11.6499	12.9921	11.7161	10.8723	13.0564	1	-0.0279867
Os01g0666600	63	42	62	16	26	29	5.86933	4.76546	6.36346	1.74999	2.72597	3.28088	0.094911	-1.15322
Os01g0666950	2134	1689	1958	1921	2188	1930	77.6248	68.49	82.0705	91.7596	83.3834	83.7657	0.885225	0.133029
Os01g0667100	135	69	97	97	129	106	9.55163	6.0488	7.58724	7.83344	10.1855	8.97018	0.902246	0.227512
Os01g0667200	954	811	917	754	856	806	36.5898	37.8488	38.9945	33.4651	36.6146	36.5117	0.959106	-0.083014
Os01g0667400	38	26	23	24	23	14	1.60287	1.27326	1.01551	1.15735	1.04682	0.666443	0.815478	-0.434244
Os01g0667600	97	106	92	150	84	224	11.0694	14.7059	11.223	19.7451	10.6336	31.274	0.421835	0.706334
Os01g0667700	1185	931	1209	1140	947	1373	26.0188	30.1804	28.8979	30.6061	22.4724	44.2535	0.913761	0.134384
Os01g0667800	25	22	24	18	21	11	0.171141	0.183425	0.190759	0.139329	0.162802	0.0797746	0.830417	-0.440255
Os01g0667900	158	91	58	42	26	332	16.7177	11.7671	6.58027	5.19972	3.08701	42.6454	0.900265	0.508016
Os01g0668000	910	719	935	646	693	648	38.2143	36.666	44.4135	31.8617	31.64	31.9329	0.572453	-0.297749
Os01g0668100	487	701	661	569	1086	1875	62.633	108.311	91.8738	84.5183	154.239	293.364	0.0923645	0.985532
Os01g0668300	1530	1316	1156	1320	1399	1196	10.6739	9.84798	7.74852	8.93657	10.1477	7.93449	0.993193	0.0364227
Os01g0668400	61	39	39	25	52	35	0.733008	0.520257	0.544371	0.314161	0.675824	0.491545	0.934129	-0.235297
Os01g0668500	57	43	26	43	44	34	1.93732	1.76598	0.986787	1.68674	1.66559	1.35402	1	0.0176706
Os01g0668700	178	160	148	167	137	107	1.81689	1.82004	1.53477	2.08233	1.39295	1.28314	0.922776	-0.17564
Os01g0668901	169	139	155	173	161	146	1.93275	1.92174	2.01223	2.28785	2.05657	1.93434	0.957138	0.121665
Os01g0670300	158	110	129	125	99	95	1.02118	0.92214	1.02967	0.943708	0.814527	0.868902	0.882641	-0.237167
Os01g0670500	43	50	22	34	28	29	4.04176	5.67201	2.20491	3.6674	2.88465	3.28516	0.921736	-0.275798
Os01g0670800	2338	1939	2010	2506	2412	1935	32.8021	32.8812	31.671	40.2121	37.3685	31.2225	0.7826	0.192635
Os01g0672100	52	37	42	13	42	56	2.43211	2.11604	2.13252	0.655109	2.29301	3.26272	0.981724	-0.159756
Os01g0672300	3647	2957	2692	2537	2606	2048	30.2344	27.91	23.2466	22.734	21.4903	17.7728	0.525912	-0.300366
Os01g0672400	841	1057	568	458	672	746	35.5326	48.5572	26.035	21.7406	31.2358	27.6109	0.700476	-0.341384
Os01g0672500	3608	2984	2696	3056	3139	2990	24.3267	25.4817	20.506	24.1495	22.9641	23.6947	0.979828	0.0554318
Os01g0672700	902	680	974	836	908	785	17.9424	15.9924	20.5733	21.0915	20.7754	19.4671	0.984163	0.0548149
Os01g0672800	867	555	545	520	509	542	18.7865	14.4171	13.401	12.7169	11.6811	13.139	0.758614	-0.238505
Os01g0673300	202	190	247	198	209	229	15.4347	17.6402	20.391	17.3503	17.566	21.0723	0.990333	0.0576032
Os01g0673500	976	879	963	931	932	855	26.4824	30.1512	29.936	27.9927	26.6338	28.5446	1	0.013157
Os01g0673600	3833	2850	3177	3058	3044	2612	275.989	249.604	254.087	252.849	243.156	223.101	0.925296	-0.104333
Os01g0673700	36	12	9	28	9	27	5.8073	2.35711	1.55174	5.15547	1.60149	5.29169	0.954209	0.291179
Os01g0673900	947	824	981	1122	906	821	20.7742	24.2353	26.5717	32.2902	25.5592	23.5153	0.928111	0.116976
Os01g0674000	468	411	392	626	462	447	31.4245	33.3389	28.5088	48.9532	34.5252	36.3092	0.569832	0.341726
Os01g0674100	1753	1346	1335	1238	1506	1607	24.2046	22.2602	19.1547	17.8889	20.4567	24.3155	0.986136	0.0483081
Os01g0674125	210	140	124	120	145	158	6.89306	5.58161	4.59139	4.56815	5.32648	6.04374	0.985389	-0.080608
Os01g0674150	171	121	152	203	126	124	17.1698	14.7356	16.6958	23.3935	13.947	14.9521	0.976677	0.106926
Os01g0674500	1082	880	892	800	897	844	31.7609	31.5995	29.3461	27.4183	29.5743	29.3632	0.941223	-0.0967167
Os01g0674800	1269	1022	1118	1104	1166	1029	13.7579	13.5299	13.9715	13.2333	14.5766	13.2821	0.999261	0.0227367
Os01g0675100	6683	5627	5853	4593	5639	5363	623.147	642.104	607.588	495.287	587.809	598.862	0.860431	-0.15127
Os01g0675500	674	598	587	539	655	559	11.6094	12.4856	10.9657	10.6118	12.5113	11.0414	1	-0.0194959
Os01g0675700	1325	1066	1170	1534	1554	1333	78.2148	76.3134	76.2681	104.113	101.992	93.2969	0.289552	0.381948
Os01g0675800	51	66	37	172	73	337	3.65025	5.74018	2.87629	14.1429	5.77714	29.0061	0.00351974	1.98822
Os01g0678500	1254	1203	1088	940	1129	1135	12.0813	14.2227	11.7535	10.1608	12.2669	12.1509	0.960439	-0.0818706
Os01g0678600	432	395	462	509	531	489	36.9107	40.7886	42.4024	50.0528	50.6711	49.9762	0.578922	0.310391
Os01g0678700	595	428	490	563	436	398	23.4588	20.5562	21.5698	25.7592	19.2124	18.5031	0.996036	-0.0381367
Os01g0679000	906	629	846	740	828	682	15.5328	13.0333	16.5432	14.4181	15.7538	13.4741	1	-0.00756764
Os01g0679550	141	200	154	187	249	188	10.8053	9.45438	10.1669	11.3642	14.2192	12.1004	0.679326	0.377287
Os01g0679600	156	104	134	148	120	108	15.5811	12.8909	14.7554	17.0951	13.7555	13.1004	1	0.0109091
Os01g0679700	4858	3373	4281	4351	4202	3962	831.61	696.15	789.227	917.356	829.512	831.917	0.960047	0.0777145
Os01g0679900	635	507	454	517	542	425	6.65119	6.54275	5.50526	6.28076	6.29507	5.24557	0.996392	-0.0340955
Os01g0680000	29	34	15	33	29	31	0.444178	0.629403	0.261534	0.57833	0.494174	0.542118	0.913219	0.314141
Os01g0680400	595	470	613	655	636	589	34.0026	33.0346	39.0986	43.9337	41.7723	40.8597	0.73434	0.23419
Os01g0680600	104	89	139	121	97	104	9.40644	9.80287	13.7103	13.4159	9.84081	11.4082	1	0.0233671
Os01g0680700	1201	1070	917	859	914	934	54.2193	56.6573	45.8437	45.9965	47.7225	51.824	0.848801	-0.167099
Os01g0680900	498	359	418	400	460	463	22.0398	19.1691	20.2401	20.4962	22.6268	24.4219	0.921516	0.129479
Os01g0680950	295	190	223	287	280	261	16.9902	13.3153	13.9292	19.2173	17.9197	17.9459	0.669944	0.306621
Os01g0681100	290	263	254	137	115	118	3.93061	4.21799	3.90675	2.16798	1.69271	1.80014	0.00246071	-1.0564
Os01g0681200	1312	1130	968	1031	1231	1103	17.941	18.6722	14.9795	16.4688	18.9874	17.7458	0.986136	0.0492109
Os01g0681400	385	371	333	337	384	312	4.72597	5.81554	4.95639	5.17352	5.4047	4.79194	1	-0.0145439
Os01g0681600	858	651	941	710	572	574	42.6323	41.8929	52.7317	42.612	31.9083	36.7329	0.559817	-0.32772
Os01g0681650	519	365	506	412	342	303	24.024	20.5734	26.4628	21.8757	17.5576	16.2618	0.620245	-0.319783
Os01g0682001	2899	2269	1963	2346	2467	2068	13.2746	12.0791	10.0345	13.6473	13.7158	13.0047	1	0.0216078
Os01g0682200	24	40	37	55	44	42	1.51027	3.16766	2.62481	4.15593	3.19388	3.14419	0.699343	0.526104
Os01g0682500	56	51	78	56	61	64	1.73788	1.57714	2.39802	1.88155	1.98882	2.26043	1	0.0327089
Os01g0683100	2021	1852	2069	1817	2026	1923	36.2361	40.1886	41.6711	37.6131	40.5382	40.1215	1	0.0208245
Os01g0683400	353	275	239	401	358	320	5.35926	4.59967	4.13904	7.01852	6.12723	5.67583	0.496686	0.389984
Os01g0683550	64	109	105	77	117	147	0.974778	2.02147	1.77958	1.31053	1.99689	2.55043	0.85322	0.337573
Os01g0683600	167	173	177	144	164	143	2.18073	2.76215	2.63773	2.14157	2.38219	2.1072	0.946102	-0.138146
Os01g0684800	1065	933	994	982	968	900	20.9163	21.9601	21.6903	22.6781	21.2824	20.6083	1	-0.00306969
Os01g0684900	138	102	79	84	90	61	3.12689	2.79863	1.99685	2.21341	2.27989	1.61919	0.777329	-0.36608
Os01g0685100	152	148	120	172	130	112	6.41936	7.30575	5.28236	7.65448	6.19107	5.47959	0.998355	0.0436692
Os01g0685200	89	55	54	76	51	51	3.92869	2.97018	2.64005	3.88088	2.51619	2.64881	0.996036	-0.0673107
Os01g0685300	26	23	24	37	37	33	2.32939	2.53586	2.26694	3.84684	3.69659	3.63914	0.572079	0.616397
Os01g0685500	1471	1197	1214	1403	1255	1245	9.06818	8.84789	8.67429	9.91255	8.57336	8.91578	0.957601	0.0801747
Os01g0685800	9073	7062	7548	6301	7837	7152	225.061	212.618	210.08	179.678	217.066	206.263	0.954209	-0.0818293
Os01g0685850	1582	1115	1337	1060	1330	1250	36.9696	31.1791	35.0078	28.798	34.5354	34.0499	0.968631	-0.0722181
Os01g0685900	3961	2720	3070	3828	3731	2937	52.4072	43.4462	45.8323	58.029	54.8668	44.9565	0.808722	0.183216
Os01g0686100	477	339	409	367	345	312	9.66998	7.51268	7.97173	8.06782	6.80891	6.15996	0.862627	-0.182589
Os01g0686400	886	695	675	800	950	757	40.9812	42.4297	39.1259	47.5274	48.4828	44.9044	0.751391	0.222801
Os01g0686500	41	34	44	45	67	58	1.98727	1.99246	2.35488	2.5437	3.61772	3.35812	0.564357	0.57918
Os01g0686700	21	58	26	17	28	25	0.644523	2.28546	0.96054	0.610205	1.06466	0.952477	0.777838	-0.560954
Os01g0686800	6943	5356	6085	8205	7777	7232	478.259	445.939	457.895	648.465	590.008	594.514	0.211162	0.40961
Os01g0687300	132	89	48	281	19	18	1.15368	0.940436	0.468342	2.81487	0.184607	0.170613	0.96173	0.33822
Os01g0687500	271	228	222	214	309	197	6.91146	7.2177	6.50052	6.3244	8.52071	6.23345	0.987592	0.0615061
Os01g0687600	289	204	242	323	283	229	8.88314	7.58465	8.85411	12.061	9.19004	8.64235	0.778098	0.259227
Os01g0687700	419	379	494	357	406	390	14.7705	16.1503	19.4388	14.506	15.9183	16.0634	0.954817	-0.100225
Os01g0687800	49	41	36	47	61	49	3.19318	3.23379	2.52243	3.53533	4.38081	3.87435	0.802597	0.384598
Os01g0688200	254	165	208	204	175	134	8.01731	6.21787	7.52114	7.40836	6.18807	4.74672	0.884082	-0.211115
Os01g0688600	107	93	104	132	145	137	12.5763	13.4425	13.161	17.69	18.6454	19.4595	0.469393	0.512234
Os01g0689000	170	137	133	227	147	258	17.8619	17.9845	14.8662	27.908	17.0194	32.9364	0.351663	0.602757
Os01g0689451	1598	1232	1342	1051	1346	1182	11.5815	10.7697	10.9883	8.74193	10.8512	9.849	0.866581	-0.149716
Os01g0689600	164	112	118	112	135	90	9.29085	7.72463	7.46675	7.3337	8.42117	5.99314	0.950447	-0.15083
Os01g0689800	801	540	634	612	658	556	20.9516	17.1367	18.3975	18.358	19.1226	16.9145	0.995861	-0.0355774
Os01g0689975	227	173	204	180	134	287	11.0894	10.298	10.8479	10.071	7.23965	16.7247	0.986136	0.0770134
Os01g0690200	497	375	454	416	395	484	19.9299	16.2615	19.9357	19.1055	16.4828	21.4252	0.993576	0.042654
Os01g0690900	50	27	44	24	17	15	2.09438	0.766559	2.22052	0.886256	0.704644	0.675243	0.202849	-1.02319
Os01g0691050	45	35	60	52	35	29	0.83304	0.809552	1.29699	1.28284	1.59216	0.975831	0.953152	-0.2021
Os01g0691200	14	24	8	4	22	46	0.588781	1.23051	0.367598	0.19359	1.02763	2.29354	0.814036	0.693986
Os01g0691300	131	890	173	2	534	1002	41.822	350.37	59.9022	0.731342	189.162	391.3	0.978282	0.354317
Os01g0691400	26	28	22	16	28	15	1.82481	2.46537	1.74814	1.3213	2.26423	1.27352	0.908965	-0.30857
Os01g0691500	534	406	551	343	405	451	10.0427	9.14147	10.8555	7.24679	8.2302	9.14535	0.770617	-0.240991
Os01g0691600	2292	2015	2056	1762	2008	1833	25.971	27.5732	26.3218	23.0424	25.3179	23.9578	0.909709	-0.11715
Os01g0691700	1436	1223	1242	1317	1419	1331	50.6238	52.3906	48.624	53.1771	55.6227	54.8253	0.894282	0.128727
Os01g0692000	12	9	13	23	21	43	0.910873	0.796116	1.11083	2.03228	1.76669	4.00129	0.083854	1.42489
Os01g0692200	15	11	5	48	36	22	2.03369	1.83592	0.712952	7.50328	5.43689	3.69452	0.0124972	1.83645
Os01g0692600	271	204	235	242	344	316	4.32191	3.95079	4.24475	4.42973	6.10845	5.80504	0.469797	0.417231
Os01g0692700	1243	992	970	893	936	939	13.9392	13.7723	11.5008	11.1852	11.4761	11.6622	0.888378	-0.1382
Os01g0693400	1577	773	521	495	481	1431	133.127	78.8584	47.4216	47.9707	44.6391	146.044	0.978796	-0.132828
Os01g0693800	896	606	641	795	697	640	34.198	28.0558	26.7634	34.8982	29.5009	28.9821	0.975221	0.0731475
Os01g0693900	228	154	160	178	195	182	7.88354	6.45688	6.38375	7.3481	7.56256	7.48575	0.961361	0.113579
Os01g0694100	292	192	215	366	205	193	1.85283	1.52224	1.67873	2.64403	1.32803	1.44249	0.894792	0.211475
Os01g0694200	525	375	457	410	474	394	8.98822	7.82255	8.88393	8.15608	9.05903	7.80947	1	-0.0128598
Os01g0694400	3452	2924	2936	3193	3061	2608	48.8637	25.9933	33.0759	40.0677	34.8714	30.1323	1	-0.0032357
Os01g0694800	39	17	41	31	24	8	8.06012	4.34442	9.07314	7.37621	5.52159	2.03567	0.801669	-0.539749
Os01g0694900	1804	1587	1745	1465	1800	1757	31.0279	32.8786	33.2676	29.0556	34.3481	35.1765	0.994928	0.0339877
Os01g0695100	1956	2358	1769	2017	2844	2284	31.6935	46.1964	32.4329	37.5418	50.9904	42.5496	0.661546	0.281551
Os01g0695200	246	196	165	132	165	180	6.19092	5.96481	4.68842	3.8077	4.61198	5.24979	0.809685	-0.272538
Os01g0695600	288	307	314	340	389	358	3.50171	4.60207	4.8959	4.03834	5.19818	5.02543	0.627492	0.315788
Os01g0696000	288	258	307	318	262	261	3.33154	3.81817	4.25929	4.6749	3.7778	3.69677	0.99449	0.0463736
Os01g0696100	36	49	32	36	37	31	1.21428	2.00081	1.21878	1.39664	1.39444	1.21395	0.981724	-0.118394
Os01g0696500	274	239	268	232	280	193	50.5541	54.1947	54.0714	49.324	57.5834	43.4088	0.976453	-0.0850244
Os01g0696701	130	84	119	127	96	89	1.00989	0.784824	1.05347	1.1283	0.828515	0.789898	1	-0.014732
Os01g0697100	261	412	228	172	316	318	17.1815	33.0359	16.0591	13.0704	23.032	25.4712	0.971982	-0.120557
Os01g0698000	1785	1995	1420	1453	1783	1545	129.641	174.048	111.171	121.606	142.296	135.056	0.978654	-0.0660022
Os01g0698100	2262	1889	1903	2122	1881	1907	35.4052	36.1452	37.324	31.7599	29.6275	29.6834	0.991894	0.0367223
Os01g0698300	663	483	616	468	504	453	8.56953	7.5825	8.99271	6.98064	7.26862	6.75471	0.743757	-0.23264
Os01g0699100	286	55	29	11	19	51	18.6777	4.36595	2.04998	0.829174	1.3721	4.01045	0.0940861	-2.01629
Os01g0699400	138	40	22	13	0	24	10.6327	3.75403	1.82881	1.15915	0	2.25017	0.105233	-2.26245
Os01g0699500	1296	437	182	67	75	260	104.302	42.9274	15.7909	6.21969	6.68602	25.6197	0.0143983	-2.10078
Os01g0699600	599	115	46	23	7	120	43.1189	10.0467	3.56462	1.91702	0.559826	10.4672	0.177723	-2.14689
Os01g0699900	256	205	196	135	184	259	22.1117	21.9043	18.6533	13.3371	17.6861	26.7116	0.974576	-0.1075
Os01g0700000	1132	774	934	720	963	829	67.5316	55.8044	61.9369	49.9726	63.8958	59.8462	0.943924	-0.101047
Os01g0700200	212	204	193	180	160	165	1.4983	1.76219	1.53433	1.47013	1.25634	1.34414	0.88049	-0.204679
Os01g0701700	60	19	23	32	24	20	3.8162	1.40338	1.55594	2.32464	1.64938	1.47795	0.925996	-0.311874
Os01g0701900	213	215	187	85	148	121	2.37281	3.09498	2.56347	1.09338	2.07423	1.63677	0.165471	-0.738085
Os01g0702000	102	82	102	431	94	68	3.01834	2.96557	3.20379	14.2906	2.84216	2.16981	0.32766	1.12631
Os01g0702400	611	483	517	560	549	536	5.46035	5.18462	5.22491	5.7383	5.4626	5.49262	0.941223	0.102833
Os01g0702450	64	43	42	28	33	35	1.8323	1.29941	1.18205	0.858041	0.914219	1.06838	0.621859	-0.55201
Os01g0702700	197	237	181	232	261	296	10.4418	15.2385	10.3723	14.2209	15.3444	19.0402	0.541176	0.415894
Os01g0703400	2924	2481	2539	1746	2236	2125	81.5182	84.8396	80.1101	55.631	69.6292	68.4111	0.491372	-0.311147
Os01g0703600	661	533	647	568	600	547	12.5169	12.3373	13.8378	12.3993	12.6756	12.0446	0.996036	-0.0328352
Os01g0703800	686	603	644	596	703	664	14.252	15.1228	15.1642	14.216	16.2079	15.8839	0.954817	0.0886622
Os01g0704100	80	68	67	38	45	52	4.47285	4.62622	4.00124	2.49824	2.81714	3.60317	0.493828	-0.598873
Os01g0704200	102	71	95	116	92	115	2.8569	2.69232	2.86636	4.27694	3.20824	3.55531	0.772628	0.348263
Os01g0704300	34	37	38	20	18	53	2.98796	3.9383	3.59833	2.05758	1.76468	5.67811	0.976191	-0.187439
Os01g0704400	968	908	855	978	860	852	15.1335	17.8288	15.9252	17.8479	14.6399	15.7515	0.988873	0.0440459
Os01g0704500	61	82	69	82	49	59	27.743	47.2188	33.4069	43.386	25.3555	33.2848	0.984809	-0.103175
Os01g0704700	483	398	404	427	429	372	6.45638	6.47337	6.06408	6.56047	6.41917	5.72057	1	0.0041442
Os01g0705000	48	44	52	75	67	65	5.01239	5.53699	5.83772	9.16758	7.75986	8.23058	0.508369	0.588306
Os01g0705200	90	28	45	10	24	198	9.92099	3.7624	5.31944	1.28933	2.95877	26.8551	0.869091	0.65228
Os01g0705300	247	199	199	333	279	199	8.64077	8.48332	7.81626	14.1088	11.1686	8.37253	0.564281	0.399746
Os01g0705500	546	419	460	421	421	379	108.621	103.256	96.1609	94.898	95.2518	90.5746	0.894339	-0.150004
Os01g0705700	458	34	19	7	1	15	27.9052	2.51283	1.23925	0.491655	0.0671234	1.10635	0.00226568	-4.23999
Os01g0705750	2423	243	78	39	43	119	223.448	27.0486	7.74267	4.12301	4.35001	13.2113	0.00236607	-3.56769
Os01g0706000	864	624	737	744	716	608	46.7334	42.1492	45.3911	46.7152	44.3535	40.8155	0.997311	-0.0309173
Os01g0706100	188	160	151	319	222	211	3.41769	3.53539	3.09549	6.6294	4.47904	4.40867	0.171689	0.662515
Os01g0706200	33	35	24	39	29	45	0.363497	0.465428	0.300478	0.480024	0.354966	0.567891	0.85855	0.363885
Os01g0706400	532	591	502	396	565	441	4.16598	5.54415	4.46791	3.57497	4.91058	3.99481	0.897399	-0.159673
Os01g0706500	296	263	255	309	340	294	40.8398	39.0148	36.0128	50.8016	60.9977	46.2414	0.704406	0.278112
Os01g0706700	1149	945	685	425	711	661	13.8655	13.8785	9.35821	5.85313	9.53559	9.11545	0.236774	-0.557403
Os01g0706900	104	72	57	34	71	155	3.68334	2.30634	1.65132	1.05063	2.0764	4.90489	0.943836	0.251091
Os01g0707300	1930	1363	1737	1234	1349	1339	91.4398	77.7697	92.1605	67.7412	72.0099	74.1244	0.562268	-0.2824
Os01g0708000	1578	1213	1354	1394	1417	1234	51.7047	47.488	50.0206	53.0023	51.6579	47.4233	0.99158	0.0369844
Os01g0708100	225	148	213	242	229	201	8.96384	7.13369	9.40971	11.0718	10.0517	9.42954	0.777453	0.274261
Os01g0708201	694	608	579	715	724	681	23.8201	25.1349	22.171	28.3922	27.5361	27.3608	0.697248	0.240573
Os01g0708300	610	397	457	424	455	315	27.0431	21.112	21.9493	20.8795	21.1034	15.627	0.815478	-0.216802
Os01g0708500	189	91	144	171	164	96	8.29814	4.78583	7.11179	8.71772	8.00282	4.81603	0.978654	0.109691
Os01g0708600	944	875	884	786	957	894	51.4774	59.0448	53.8291	49.8269	59.0208	58.378	0.998355	0.0282945
Os01g0708700	516	333	464	520	460	353	24.9177	19.295	24.5898	29.2127	24.3029	20.564	0.960439	0.0991967
Os01g0708900	289	212	227	319	278	264	6.86752	6.06172	6.09045	8.88694	7.45131	7.45747	0.640047	0.318207
Os01g0709000	53	62	61	43	61	60	2.41495	3.74105	3.29945	2.52265	3.23368	3.48727	1	-0.0459954
Os01g0709100	63	95	106	49	81	61	0.847738	1.63841	1.63126	0.835139	1.33206	0.954589	0.760846	-0.425662
Os01g0709400	716	670	614	644	601	657	15.1099	17.306	14.5075	15.5545	14.0951	16.0682	1	-0.00522668
Os01g0709500	10509	11361	9146	5215	9757	10874	150.384	201.344	150.55	84.9762	161.642	185.029	0.872041	-0.204374
Os01g0709750	1126	1126	1071	561	970	1142	8.99537	10.9259	9.7576	5.11726	8.61167	10.3557	0.801669	-0.250995
Os01g0710000	13272	10201	11534	10718	11368	10245	256.032	238.615	248.935	239.2	244.039	230.232	0.986136	-0.0423002
Os01g0710200	194	121	85	110	112	149	18.2871	13.9216	8.51	11.9977	11.6917	17.195	1	-0.0159241
Os01g0710700	821	1027	1130	544	976	1871	39.7355	60.5148	59.9488	31.0993	52.5174	108.527	0.901616	0.247526
Os01g0710800	418	334	488	246	380	400	21.9554	21.3662	31.2618	16.2793	21.039	27.7026	0.871902	-0.204463
Os01g0711000	822	726	735	563	948	831	16.1639	17.2508	16.1576	12.784	20.7225	18.8791	0.955231	0.100966
Os01g0711050	75	57	70	40	92	73	3.21632	2.9912	3.38161	1.98491	4.42844	3.67335	0.988977	0.0885601
Os01g0711100	869	694	833	1189	963	780	23.3678	22.5902	25.083	36.6378	28.7004	24.2973	0.478209	0.361021
Os01g0711200	73	83	58	70	79	72	3.95295	5.44864	3.34738	4.35255	4.69795	4.71163	0.981724	0.103992
Os01g0711400	2950	2307	2490	1972	1900	1877	46.4731	43.8232	44.2413	36.1162	30.1479	35.8276	0.334281	-0.356747
Os01g0711600	778	679	737	484	707	733	18.3466	19.5902	22.4136	15.1133	19.0996	23.9868	0.930657	-0.122181
Os01g0712600	138	113	101	52	113	98	6.96726	7.32176	5.74976	2.9869	6.10696	5.78102	0.803903	-0.351778
Os01g0712700	678	467	411	235	457	529	59.7154	50.2594	38.4801	24.0471	44.9034	56.7394	0.830294	-0.267066
Os01g0713800	30	18	25	17	18	8	0.457431	0.344342	0.41877	0.284872	0.43652	0.124795	0.61961	-0.684576
Os01g0713900	3764	3577	2719	2524	3073	2724	11.5314	13.3704	9.63578	9.79631	11.3772	11.7353	0.766717	-0.210142
Os01g0714250	1198	1013	1085	1263	1070	1246	8.71193	8.70823	9.37911	10.8278	8.79306	10.7994	0.795806	0.191022
Os01g0714600	88	93	13	76	45	144	6.48835	8.33971	1.06074	6.38506	3.67121	12.5839	0.851855	0.530919
Os01g0714900	1032	935	1050	803	940	1006	55.981	61.3559	63.4616	50.1538	56.6527	64.173	0.976474	-0.0679084
Os01g0715000	158	141	157	142	141	118	2.51606	2.55374	2.892	3.0184	2.66102	2.04994	0.961361	-0.120384
Os01g0715400	1419	1173	1191	1087	1125	958	9.99484	10.3865	9.4792	8.80966	9.82052	8.50624	0.791354	-0.185972
Os01g0715500	1823	2072	1583	586	1690	1185	59.0116	80.9868	57.1219	21.8235	60.4959	45.1362	0.330208	-0.615257
Os01g0715600	162	207	186	118	153	257	3.41964	5.20148	4.15095	2.78036	3.59843	5.97088	1	-0.0135424
Os01g0715700	78	65	47	110	64	47	2.64758	2.66976	1.74302	4.31829	2.4203	1.8969	0.90174	0.290179
Os01g0715800	246	182	203	170	197	174	9.76574	8.84435	9.00049	7.77292	8.74945	8.09714	0.928111	-0.148391
Os01g0715900	77	68	49	139	80	67	1.97127	2.10654	1.39072	4.1277	2.27474	2.01917	0.521898	0.629953
Os01g0716200	1962	1768	1916	1856	2007	2073	30.8296	33.7384	34.5249	33.9852	35.3837	38.4026	0.88049	0.138802
Os01g0716300	140	107	151	199	174	125	6.09646	5.74583	7.26995	10.0822	8.46709	6.38871	0.669944	0.391631
Os01g0716500	259	223	266	84	195	323	12.3608	12.0449	10.3941	4.17902	6.82408	12.1054	0.920313	-0.239029
Os01g0716800	648	455	627	381	403	541	8.13507	7.03342	9.11265	5.5709	5.63915	8.06845	0.660974	-0.304715
Os01g0717000	874	390	397	145	229	277	22.9612	12.3237	11.5977	5.33699	6.63025	8.57567	0.00386815	-1.24469
Os01g0717700	885	855	881	836	904	903	44.9282	52.8052	48.1203	48.7883	50.6411	55.2308	0.968631	0.0752338
Os01g0718300	5882	4740	5438	5659	5453	5104	88.932	88.1746	99.1212	102.659	94.9034	91.6791	0.948319	0.0846867
Os01g0718900	201	167	257	230	187	205	8.28693	8.78552	13.5504	11.8325	9.54307	11.4952	0.98977	0.062075
Os01g0719000	882	594	484	597	455	621	38.0218	30.952	22.897	30.0326	21.7224	31.994	0.928111	-0.139307
Os01g0719100	3452	2948	3374	1744	2874	4637	64.0122	65.1258	68.4761	37.1174	62.1367	101.179	1	-0.0037853
Os01g0719125	17	20	15	10	19	34	0.185856	0.264697	0.174536	0.125456	0.231006	0.426565	0.916946	0.340138
Os01g0719300	75	45	36	53	50	129	1.71345	1.24105	0.905877	1.39511	1.26387	3.48313	0.60008	0.673091
Os01g0719400	319	213	416	170	357	476	3.52949	2.98772	5.37784	2.24846	4.53237	6.32594	0.955441	0.1581
Os01g0719600	118	119	100	81	111	123	10.1852	12.4866	9.53296	8.06556	10.6907	12.6203	1	-0.0336886
Os01g0719700	642	542	547	471	658	525	13.7977	14.1293	13.1066	11.5991	16.1781	13.5442	1	0.000274712
Os01g0720300	1256	1018	1193	1123	1152	1000	274.025	274.274	282.229	283.67	278.57	265.454	1	-0.0131792
Os01g0720400	416	101	53	70	94	95	47.8134	14.063	6.56645	9.23591	11.9273	13.2584	0.428107	-0.991802
Os01g0720500	961	791	1243	1166	2262	2850	112.072	112.454	154.972	155.849	290.244	400.734	0.00421511	1.13683
Os01g0720600	1736	1559	1545	1440	1575	1459	12.6626	13.7643	12.845	12.0157	12.7805	12.1824	0.984679	-0.0475428
Os01g0720700	38	26	24	2	16	29	33.8474	29.4063	22.7426	2.02828	15.9437	31.7858	0.663838	-0.813309
Os01g0720800	58	45	31	29	26	42	1.40049	1.30972	0.835144	0.786032	0.688917	1.17999	0.847924	-0.382815
Os01g0720801	82	57	35	47	28	30	1.34925	1.13272	0.65637	0.887522	0.513146	0.566143	0.595686	-0.641111
Os01g0721000	197	122	173	183	169	121	9.05198	6.47868	8.7704	10.8997	8.91578	7.08687	1	0.0210135
Os01g0721100	130	96	138	177	177	114	1.34393	1.26184	1.66731	2.13122	2.0473	1.38083	0.630644	0.430199
Os01g0721400	21	3	15	18	6	23	0.415203	0.0717472	0.335655	0.409733	0.132144	0.525377	0.922694	0.388577
Os01g0721500	114	59	44	57	53	46	1.27184	0.791497	0.547151	0.721522	0.647643	0.585285	0.834091	-0.3793
Os01g0721900	3643	2760	2955	3989	4199	3969	149.118	142.714	137.888	204.663	195.141	190.581	0.13442	0.451876
Os01g0722100	498	464	446	485	415	360	9.5357	11.3932	10.3628	11.1376	8.90532	8.02781	0.959106	-0.0954647
Os01g0722700	351	263	259	244	281	230	4.64007	4.40026	3.92354	3.95043	4.33633	3.76586	0.92769	-0.13618
Os01g0722800	564	411	533	343	408	361	40.8054	35.9642	42.4709	27.7183	30.0945	28.0462	0.473022	-0.366617
Os01g0723000	92	140	104	16	93	53	2.93829	5.38555	3.60742	0.589861	3.26689	2.02946	0.331705	-1.02091
Os01g0723025	1610	2548	1599	309	1449	1104	53.7118	102.683	58.0342	11.7873	52.9841	43.721	0.197039	-0.976919
Os01g0723100	76	49	33	34	27	32	5.3656	4.19922	2.53384	2.77195	2.11499	2.73109	0.537403	-0.674044
Os01g0723200	2522	1817	2192	2614	2647	2598	275.315	241.607	263.651	328.058	320.186	341.443	0.373256	0.343353
Os01g0723400	2135	1443	1680	1392	1234	1315	36.4124	29.8215	32.1525	28.2015	23.1849	25.9674	0.441073	-0.334347
Os01g0723600	318	251	181	190	275	259	9.04177	8.7359	5.76437	6.22313	8.77628	8.66542	1	0.0233729
Os01g0723700	239	178	208	147	204	177	2.4706	2.21634	2.4382	1.74222	2.34553	2.10204	0.913761	-0.171337
Os01g0723800	237	188	98	110	159	97	2.07	2.10476	1.30687	1.13281	1.73685	0.992104	0.693425	-0.443827
Os01g0724500	189	164	157	171	181	136	1.48574	1.55564	1.40023	1.54332	1.57661	1.22604	1	0.00220872
Os01g0725000	51	52	37	140	77	255	12.8157	16.2299	10.1428	40.3464	21.5999	78.7819	0.00233479	1.83052
Os01g0725800	3539	2727	2756	1281	2289	2121	59.4246	53.6084	51.9463	41.0127	46.4649	44.9471	0.112733	-0.59288
Os01g0726001	101	47	64	144	91	96	17.724	10.1643	12.014	29.4495	17.9179	20.8413	0.335579	0.738174
Os01g0726400	661	377	525	802	520	346	50.8809	33.4986	45.3666	75.2445	43.7171	32.4149	0.919594	0.178121
Os01g0726700	457	431	386	505	522	544	25.3749	28.8891	22.8137	32.4564	32.1783	36.8425	0.455114	0.368409
Os01g0727100	134	128	105	86	123	171	5.79843	6.56238	5.02405	4.42575	5.736	9.05379	0.976622	0.119565
Os01g0727400	157	133	148	130	154	142	7.11198	7.33389	7.82797	6.5695	7.86661	7.90991	1	0.0276275
Os01g0727500	171	103	96	111	119	113	2.21703	1.7052	1.34414	1.6352	1.63065	1.67594	1	-0.022772
Os01g0727800	19	19	22	20	27	17	1.33319	1.68867	1.58447	1.64815	2.20999	1.35876	0.985156	0.1512
Os01g0727820	43	50	47	32	32	35	2.49311	3.51724	2.93803	2.12622	2.04376	2.43122	0.748526	-0.439799
Os01g0728000	183	151	204	186	123	114	15.7089	16.1517	23.4729	17.1796	10.3628	15.0586	0.834091	-0.277244
Os01g0728100	590	1086	598	529	824	884	26.448	59.485	29.5748	27.6982	41.1424	47.6841	1	0.0100873
Os01g0728150	28	41	33	21	25	38	3.9141	7.48017	5.12365	3.51692	3.98636	6.98947	0.946102	-0.225051
Os01g0728250	161	129	89	170	76	98	6.7526	4.81476	2.59261	5.88299	4.79429	4.17151	0.997797	-0.0586211
Os01g0728400	2467	1834	2150	1953	2015	2204	55.2702	52.0002	56.3734	51.0646	51.7883	59.9921	1	0.0126641
Os01g0729100	648	557	596	684	651	599	22.8668	25.956	25.9228	24.563	27.8875	26.1285	0.845502	0.17079
Os01g0729200	257	194	188	240	192	159	5.69444	5.27463	4.68875	6.04383	4.72549	4.03319	0.998355	-0.0378325
Os01g0729400	634	394	448	1194	598	532	40.7155	30.4867	31.3115	88.202	42.3147	40.9453	0.146023	0.741406
Os01g0729500	173	144	243	157	172	185	31.509	32.0109	47.7064	33.4112	35.2272	41.4255	0.994928	-0.0566797
Os01g0729900	1472	1102	1548	778	991	959	27.3513	25.3773	32.695	16.7305	20.9535	20.6901	0.118449	-0.523807
Os01g0729950	53	36	53	26	28	26	1.30945	1.07408	1.47146	0.740882	0.770971	0.751554	0.395115	-0.750503
Os01g0730100	20	27	27	9	20	13	1.12013	1.82595	1.65382	0.579951	1.23861	0.868219	0.560125	-0.764176
Os01g0730300	1698	1442	1366	1196	1385	1193	29.3422	33.0097	28.9356	25.3989	28.2912	27.9415	0.790129	-0.187834
Os01g0730500	29	38	33	43	130	84	0.796622	1.30098	1.08769	1.12311	4.16732	2.94811	0.0439981	1.40167
Os01g0730600	19	14	21	73	63	59	2.74455	2.45056	3.27359	12.2005	10.0818	10.2351	0.00017546	1.91658
Os01g0730800	260	181	236	313	331	265	15.886	11.6868	14.7818	18.8687	19.5313	18.1192	0.295504	0.498713
Os01g0730900	413	329	320	543	522	595	19.8105	19.209	16.569	29.604	27.3782	34.1127	0.0176563	0.71942
Os01g0731000	371	298	378	163	365	424	25.8991	25.6037	29.1896	12.9488	28.3584	35.3909	0.99094	-0.0664873
Os01g0731800	321	286	299	257	240	251	4.55839	4.78568	4.8428	4.32957	3.95019	4.21514	0.830417	-0.208201
Os01g0732000	276	250	235	248	258	269	52.9148	59.2641	49.3602	54.6081	46.6124	61.3856	0.967342	0.0941087
Os01g0732200	743	543	664	702	698	630	27.4407	24.9147	26.636	28.7281	30.1782	25.7291	0.906253	0.132219
Os01g0732300	247	254	262	517	289	419	27.0561	33.6328	30.8812	64.7168	34.6513	55.4139	0.0864517	0.749757
Os01g0732700	254	237	225	140	151	149	4.41033	5.20192	4.41675	2.82699	2.69808	3.39272	0.163479	-0.63653
Os01g0732801	151	132	60	194	157	333	16.9551	18.348	7.04369	24.8031	19.4324	45.5508	0.0923394	1.07937
Os01g0733001	35	48	46	65	45	46	4.95975	8.24981	7.00869	10.6341	7.0538	7.97003	0.875845	0.326494
Os01g0733500	2321	4329	3148	818	1995	2535	164.74	371.442	238.426	67.3298	156.19	218.779	0.213439	-0.838098
Os01g0733600	629	539	583	588	554	475	6.83736	7.05706	7.06501	7.23824	6.65137	5.77406	0.987592	-0.0475613
Os01g0733700	224	166	196	236	181	177	3.84663	3.47283	3.83838	4.62603	3.44924	3.48488	0.976256	0.0951436
Os01g0734100	264	161	233	255	248	223	18.0772	13.3751	17.6396	20.4874	19.0705	18.1909	0.842202	0.222275
Os01g0734399	15	21	28	19	19	36	0.328408	0.555651	0.699038	0.477888	0.46304	0.905574	0.940516	0.267241
Os01g0734466	619	619	599	388	516	556	7.27657	9.93806	8.59196	5.7118	6.69839	8.65619	0.709364	-0.268964
Os01g0734600	78	95	90	92	78	96	4.06298	5.99538	5.12078	5.51032	4.48437	6.00456	0.989856	0.0741071
Os01g0734800	160	298	440	240	179	213	8.5836	18.452	24.5092	14.4703	9.8303	13.0766	0.661546	-0.466248
Os01g0736000	40	36	36	15	21	23	3.03704	3.31299	2.95534	1.31938	1.76639	2.11549	0.335469	-0.853
Os01g0736300	20	27	20	22	25	13	1.3311	2.17946	1.43107	1.71186	1.85249	1.05205	0.992614	-0.109513
Os01g0736400	314	322	309	265	294	246	5.42648	6.76862	5.86819	5.36869	5.59652	4.97219	0.885998	-0.17236
Os01g0736551	58	59	46	38	42	48	0.378423	0.465022	0.338869	0.282802	0.300965	0.357292	0.887346	-0.283003
Os01g0736600	108	167	133	114	118	207	13.8053	26.8482	18.5848	16.6287	16.7626	32.3432	0.959106	0.157134
Os01g0736900	8705	7180	8284	5905	8559	8524	298.776	298.773	317.617	233.273	326.739	337.559	1	-0.00340866
Os01g0737401	451	358	426	440	409	340	9.71464	10.7577	15.065	14.2542	9.69332	15.3335	1	0.0150508
Os01g0737800	913	760	833	744	835	684	20.2506	20.2832	20.9473	19.1596	20.4667	17.9722	0.962631	-0.0799425
Os01g0737900	394	265	232	294	334	234	3.73491	2.99383	2.49477	3.19513	3.53734	2.56082	1	0.0304593
Os01g0738000	338	246	273	278	304	298	101.735	94.1402	93.6129	97.0575	100.195	112.786	0.944764	0.114052
Os01g0738100	370	310	376	275	305	264	4.7424	4.81195	5.51696	4.03896	4.34284	3.87497	0.738597	-0.256325
Os01g0738300	1023	927	1122	900	1271	1071	19.9229	21.9191	24.3181	20.093	27.4908	24.3073	0.902246	0.139264
Os01g0738500	225	166	195	272	205	215	3.01561	2.70774	2.92505	4.27026	3.09819	3.37133	0.704464	0.3164
Os01g0738600	340	353	294	288	322	224	4.61445	5.0136	3.97143	4.74019	4.21647	3.13428	0.881888	-0.186226
Os01g0738900	113	106	151	108	104	96	8.69525	10.0063	12.1501	9.57596	8.86662	8.91627	0.913761	-0.202156
Os01g0739000	3038	2331	2485	2376	2641	2360	56.359	52.2513	51.9676	50.6709	54.5847	50.7147	1	-0.0176295
Os01g0739100	75	49	112	130	70	82	3.07833	2.42946	5.08017	21.281	3.20881	21.9852	0.867782	0.332786
Os01g0739200	1701	1499	1651	1194	1228	1531	52.1953	55.9229	56.155	43.0847	42.4241	55.1655	0.735079	-0.225011
Os01g0739300	231	209	284	167	187	202	48.6016	54.3774	65.5935	40.4445	44.0788	51.9511	0.711907	-0.315437
Os01g0739400	606	462	476	799	726	589	9.60908	8.83067	8.56719	14.5931	12.9411	10.7528	0.140134	0.526183
Os01g0739500	598	144	152	39	58	84	23.8637	7.01416	6.84359	1.79519	2.57824	3.92255	0.000659953	-2.16022
Os01g0739700	3631	2623	3686	4217	3276	2816	89.6569	78.2343	101.476	120.347	90.0024	81.6126	0.920619	0.126591
Os01g0740350	15	30	29	19	28	55	1.65857	3.99983	3.4236	2.4004	3.37399	7.36574	0.818157	0.508842
Os01g0740500	132	178	137	289	187	190	2.36903	3.8046	2.72465	5.94308	3.6871	3.97395	0.336098	0.626933
Os01g0740650	415	429	423	394	428	381	12.383	15.3576	12.1971	13.9535	9.06509	10.7664	1	-0.0157172
Os01g0740800	32	23	44	56	53	20	2.96713	2.5822	4.35891	6.03204	5.42442	2.25687	0.824778	0.442599
Os01g0741200	705	554	561	688	722	880	12.842	11.533	11.0553	13.5324	13.7972	17.7427	0.352574	0.40769
Os01g0741900	285	207	114	151	153	153	4.94093	4.29788	2.20792	3.02147	2.94024	3.04409	0.803903	-0.323902
Os01g0742000	56	48	53	74	56	62	6.46665	6.86025	6.82677	9.95417	7.27555	8.54311	0.799447	0.360465
Os01g0742100	78	51	72	131	133	117	4.88791	3.93233	4.85444	9.44678	9.28286	8.90332	0.0400971	0.997487
Os01g0742250	59	49	49	55	51	33	0.858782	0.857072	0.804428	0.927421	0.825971	0.558334	0.986136	-0.108323
Os01g0742350	249	204	222	260	267	180	22.8143	22.9302	21.65	27.7263	27.2235	20.1592	0.940474	0.133115
Os01g0742400	112	100	86	110	63	74	2.34462	2.68848	1.97062	2.70277	1.65894	2.05247	0.929441	-0.198323
Os01g0742500	1940	1634	1486	1217	1718	1299	35.9858	36.6622	30.5922	26.3532	35.8084	28.2979	0.807976	-0.191134
Os01g0743100	93	70	37	33	35	58	4.60617	4.21667	1.77339	1.7555	1.79167	4.24589	0.668983	-0.578456
Os01g0743150	52	50	24	19	26	42	6.67107	7.7843	3.21147	2.7888	3.68037	6.56761	0.809821	-0.459125
Os01g0743200	459	411	133	78	133	193	32.714	33.7023	10.4007	6.66917	10.4777	15.3871	0.0723831	-1.23291
Os01g0743300	829	630	611	707	594	605	17.0141	15.6381	13.9311	16.8459	13.585	14.5488	0.991309	-0.0422696
Os01g0743400	275	227	227	263	264	264	6.88515	6.9055	6.40424	7.58711	7.44725	7.65607	0.866581	0.189027
Os01g0743500	29	34	42	26	33	35	0.354383	0.504649	0.597812	0.380665	0.451525	0.513504	0.989978	-0.102167
Os01g0743600	356	290	306	307	297	315	5.74918	5.60541	5.5359	5.63118	5.28895	5.65382	1	0.0214973
Os01g0743800	171	158	154	150	140	155	10.5967	11.7926	10.7459	10.7195	9.69077	11.2762	0.996036	-0.0504112
Os01g0744000	6796	6163	6422	5871	7022	6019	52.2925	58.5106	56.0902	54.0867	61.2397	55.0327	0.996392	0.0281215
Os01g0744200	98	103	94	173	133	166	7.76605	9.8104	8.01237	15.7395	11.5962	15.862	0.174614	0.742119
Os01g0744350	21	15	15	21	23	27	0.603174	0.519177	0.484209	0.691503	0.734925	0.893167	0.697288	0.550827
Os01g0744400	5025	4226	4748	4135	4620	4242	60.5727	60.834	64.9383	57.7919	61.475	60.1752	0.988977	-0.0392457
Os01g0744550	534	430	427	350	466	414	6.05502	6.01073	5.94436	4.58262	5.89991	5.67073	0.94598	-0.107324
Os01g0745300	342	269	352	283	373	288	24.3939	22.9298	27.6621	23.5648	29.2151	23.8997	0.996392	0.0380879
Os01g0745400	173	141	164	160	143	120	62.9762	64.7405	63.395	65.3913	57.6544	54.4004	0.969802	-0.107152
Os01g0745700	459	547	470	386	471	439	26.965	40.8766	31.5591	27.3003	32.2827	33.953	0.922694	-0.134532
Os01g0745850	522	622	512	474	517	549	67.8741	98.7722	71.5852	70.8995	74.7045	86.5275	0.989152	-0.0494894
Os01g0746200	2562	1856	2400	2424	2207	2051	33.6601	29.5357	35.4248	36.6178	32.3264	31.2071	0.986136	0.0459221
Os01g0746400	62	45	83	36	36	40	3.26206	2.93513	4.74967	1.95733	1.77684	2.4161	0.466113	-0.688814
Os01g0746700	842	673	520	314	416	705	37.5813	36.7956	25.3364	16.3353	20.5153	37.4712	0.611539	-0.421311
Os01g0747300	98	139	127	92	89	185	2.52957	4.35341	3.62237	2.74097	2.55186	5.62254	0.997202	0.065271
Os01g0747400	84	104	31	17	57	18	1.49325	2.24494	0.595051	0.346877	1.12833	0.352293	0.280496	-1.21167
Os01g0747500	514	471	352	376	438	345	13.7963	15.3886	10.5772	11.6085	13.0728	10.78	0.918822	-0.141397
Os01g0747600	28	39	32	48	36	26	2.63321	4.46439	3.2224	5.24266	3.76545	2.97743	0.961109	0.201478
Os01g0747700	218	179	182	196	205	189	5.39266	5.20184	5.01962	5.51926	5.62479	5.42936	0.970293	0.0974237
Os01g0747800	295	351	173	357	255	380	34.4809	49.9283	21.9854	47.416	32.6289	53.2742	0.758614	0.338817
Os01g0748100	1208	798	1013	1133	1019	890	14.7103	11.5676	13.6089	16.0161	14.1951	12.5048	0.954209	0.089983
Os01g0748200	112	112	97	113	134	111	9.99826	12.1381	9.22687	11.6539	13.2356	11.9592	0.894339	0.217957
Os01g0748600	409	396	340	255	366	314	8.76237	10.2959	8.15798	6.27276	8.71893	7.81661	0.806266	-0.230883
Os01g0748900	1056	901	812	840	953	871	18.6753	19.3513	16.1693	17.1427	18.8148	17.9167	1	0.0131897
Os01g0749100	362	343	318	304	374	314	7.65762	8.87639	7.65899	7.36521	8.88901	7.7288	1	0.0179416
Os01g0749200	402	322	384	467	460	447	23.1195	21.8788	24.339	28.2646	26.8778	27.2274	0.422215	0.381287
Os01g0749300	210	149	215	132	107	292	4.92712	4.29612	5.57814	3.73899	2.76035	7.84009	1	-0.0233339
Os01g0749400	1802	1612	1727	719	1232	917	21.2909	23.0667	22.9256	9.82422	16.2542	12.6226	0.00758785	-0.78146
Os01g0749650	180	113	131	132	113	70	54.2433	42.8602	41.9381	45.7515	38.2985	26.2902	0.783937	-0.349452
Os01g0750000	1039	1104	918	962	1172	1114	29.7109	38.8191	30.5483	32.3587	41.5438	40.8046	0.894282	0.144124
Os01g0750100	353	213	255	212	140	173	31.0155	22.5491	23.656	21.0147	12.829	17.9878	0.327325	-0.555946
Os01g0750300	475	388	328	293	368	279	10.8547	9.79141	7.10792	7.24027	8.68974	6.97625	0.729532	-0.2724
Os01g0750400	21	16	16	72	34	46	2.97348	2.75836	2.53357	11.5925	5.2683	7.80559	0.0131699	1.59214
Os01g0750500	216	75	62	25	12	36	12.5506	5.23918	3.98635	1.69932	0.777318	2.48979	0.00269941	-2.13556
Os01g0750600	66	39	35	17	17	29	2.84995	2.03932	1.63107	0.846593	0.808897	1.50663	0.19992	-1.055
Os01g0750800	2162	1677	2025	1556	1859	1707	76.3378	72.5006	82.7936	60.1875	74.629	67.6346	0.903919	-0.124158
Os01g0750900	84	73	91	71	76	48	18.2411	19.7347	21.2031	18.1615	18.8177	12.923	0.872041	-0.284146
Os01g0751300	750	602	645	570	666	599	17.0996	16.8379	16.5405	14.7434	16.9301	15.7807	0.984679	-0.0517949
Os01g0751600	527	371	476	492	376	399	16.5223	13.9088	16.3238	17.7199	13.4397	14.6095	0.996036	-0.0385229
Os01g0752100	216	210	137	210	200	207	8.53761	10.0551	6.00014	9.45091	8.72457	9.57852	0.896261	0.198825
Os01g0752200	330	213	269	176	200	191	9.52006	7.45174	8.61036	5.83173	6.42515	6.4126	0.440719	-0.438027
Os01g0752300	2190	1588	1895	2124	1915	1850	131.175	117.508	129.635	135.757	122.714	119.855	0.894339	0.130257
Os01g0752350	1129	823	1161	1233	1174	1016	112.916	100.303	129.042	142.486	132.057	121.014	0.776412	0.20946
Os01g0752400	281	207	193	177	239	191	11.2819	10.1888	8.84707	8.22956	10.7444	8.93014	0.976256	-0.0922704
Os01g0752600	328	258	282	286	224	215	4.25932	3.97098	4.09604	4.32015	3.18308	3.04856	0.880607	-0.186283
Os01g0752700	1385	1035	1150	1620	1438	1145	21.3961	19.3465	19.7387	27.8578	24.2493	20.5453	0.537403	0.308739
Os01g0752800	2711	1916	2305	2403	2199	2041	142.158	121.961	134.378	146.819	128.944	126.483	1	0.0156108
[truncated: 20,800 more rows]
