# Supplementary material for: Analysing the rice young panicle transcriptome reveals the gene regulatory network controlled by TRIANGULAR HULL1
Source: Rice (N Y). 2019 Feb 6;12:6. doi: 10.1186/s12284-019-0265-2 (PMC6890884; doi:10.1186/s12284-019-0265-2)
Supplement: Supplementary file 3 — Table S3. Differentially expressed genes. (XLSX 111 kb) [file 12284_2019_265_MOESM3_ESM.xlsx]

## Sheet: results
Table S3. Differentially expressed genes
#ID	Non-KO_REP1_Count	Non-KO_REP2_Count	Non-KO_REP3_Count	KO_REP1_Count	KO_REP2_Count	KO_REP3_Count	Non-KO_REP1_FPKM	Non-KO_REP2_FPKM	Non-KO_REP3_FPKM	KO_REP1_FPKM	KO_REP2_FPKM	KO_REP3_FPKM	FDR	log2FC	regulated	Description
Os01g0537250	1	1	0	1924	1509	1384	2.11535e-05	2.21841e-05	0	156.878	119.781	118.69	6.82289e-138	11.0516	up	Protein of unknown function DUF3778 domain containing protein.
Os03g0629800	0	0	1	572	478	599	0	0	0.0742347	44.0159	35.6252	47.4567	5.71053e-86	10.2928	up	Conserved hypothetical protein.
Os03g0105500	0	0	0	180	130	129	0	0	0	6.11112	4.41025	4.54467	2.62061e-33	10.2318	up	Conserved hypothetical protein.
Os12g0169300	0	0	0	96	53	61	0	0	0	4.1876	2.23187	2.68635	1.70322e-19	9.17161	up	Conserved hypothetical protein.
Os04g0223600	0	0	0	77	81	36	0	0	0	18.5048	18.9689	9.44546	1.26998e-17	9.0454	up	Hypothetical gene.
Os11g0677000	0	0	0	36	46	27	0	0	0	1.14448	1.41267	0.863693	7.32978e-14	8.21786	up	Similar to NB-ARC domain containing protein, expressed.
Os05g0501001	0	0	1	169	79	72	0	0	0.130258	23.1916	10.4499	10.348	5.8332e-20	7.9263	up	Hypothetical gene.
Os08g0275000	1	0	0	58	42	96	0.0574392	0	0	6.01965	3.62433	10.1881	6.70361e-16	7.23609	up	#N/A
Os01g0974600	1	0	0	49	55	34	0.456876	0	0	25.5444	27.9203	18.8212	8.35129e-15	6.71338	up	Similar to Histone H2A.
Os11g0674400	1	3	1	67	198	132	9.62371e-07	0.0218998	4.32646e-06	0.691555	1.9803	1.35472	5.32848e-19	6.25632	up	Similar to NB-ARC domain containing protein, expressed.
Rice_newGene_1601	34	22	10	1623	1526	1049	0.676784	0.567163	0.201342	35.5666	34.0037	23.5276	1.18543e-74	6.06035	up	#N/A
Os11g0157000	0	1	5	246	76	82	0	0.0134632	0.0506515	1.45672	0.655449	0.591922	4.75116e-14	6.04791	up	Putative 5-3 exonuclease domain containing protein.
Os02g0830500	0	4	7	228	243	219	0	0.505001	0.113866	15.1777	13.5214	14.007	4.53148e-35	5.97771	up	#N/A
Os04g0223500	6	3	2	580	33	20	0.15357	0.102459	0.0704566	17.7634	0.94399	0.804105	1.31455e-05	5.89959	up	Dimethylaniline monooxygenase, N-oxide-forming domain containing protein.
Os03g0299700	41	22	30	1281	1544	1802	1.78585	1.17275	1.46099	63.5618	74.7675	91.8295	2.87888e-89	5.71333	up	Conserved hypothetical protein.
Os06g0598850	3	20	1	1	342	565	0.106861	1.13597	0.0100861	0.0315184	18.1626	32.3872	0.00501724	5.21196	up	Hypothetical protein.
Rice_newGene_2534	2	5	2	33	61	186	0.109813	0.333596	0.121668	2.07719	3.72149	11.9118	1.62705e-08	4.96742	up	#N/A
Os07g0588100	1	1	1	21	21	38	2.95071e-06	0.00153746	2.35603e-27	0.422862	0.413273	0.785367	5.60906e-08	4.6461	up	Pentatricopeptide repeat domain containing protein.
Os05g0541750	5	3	1	27	70	77	1.71507	1.02028	7.09121e-05	12.1707	31.3199	37.7775	1.686e-09	4.29447	up	Hypothetical gene.
Os03g0426350	17	13	25	243	398	391	2.05219	2.02427	3.3101	35.1086	56.0218	60.3951	1.208e-28	4.28765	up	Conserved hypothetical protein.
Os07g0511400	11	21	4	122	160	208	1.42558	3.46831	0.544831	19.9151	25.3533	35.7328	3.94761e-12	3.8031	up	Hypothetical protein.
Os07g0529600	418	551	604	16690	1923	942	38.2043	61.0171	59.5002	1745.1	192.181	103.995	0.000154767	3.69075	up	Similar to Thiazole biosynthetic enzyme 1-1, chloroplast precursor.
Os03g0740200	12	14	9	85	148	194	2.26766	3.23063	1.79711	18.795	31.4595	45.4987	8.9826e-13	3.65997	up	Conserved hypothetical protein.
Os12g0510750	5	18	0	41	28	211	0.894787	3.95036	0	8.63473	5.68315	46.65	0.0061234	3.62156	up	Conserved hypothetical protein.
Os01g0606900	8	9	20	324	39	47	0.643239	0.874173	1.75139	30.2445	3.47803	4.54243	0.000350312	3.52054	up	Heat shock protein DnaJ, N-terminal domain containing protein.
Os08g0129200	1033	254	157	5259	4564	3206	143.256	43.1934	22.8142	852.179	711.808	554.399	4.34462e-09	3.31428	up	Similar to Cold shock protein-1.
Rice_newGene_3079	13	3	4	87	54	44	0.620836	0.173723	0.211006	4.73663	2.83486	2.46613	3.03801e-07	3.28506	up	#N/A
Os03g0300600	52	56	67	1060	238	305	4.66222	5.83215	6.30145	106.339	23.2618	32.7088	1.1072e-08	3.2585	up	Similar to Chaperone protein dnaJ.
Os10g0137100	9	9	1	72	54	44	1.35162	1.66516	0.000139109	13.7658	9.98773	9.03212	3.40579e-07	3.20581	up	Conserved hypothetical protein.
Os05g0552800	15	13	11	52	32	253	2.61718	2.75276	2.04791	10.4394	6.21382	54.1775	0.000394729	3.19558	up	Conserved hypothetical protein.
Os05g0380900	28	76	41	194	45	1027	3.69726	12.1703	5.74292	29.1073	6.5199	164.223	0.0041764	3.17562	up	Similar to Polcalcin Jun o 2 (Calcium-binding pollen allergen Jun o 2).
Os10g0429500	21	18	38	93	128	402	0.203383	0.194292	0.406247	1.04444	1.38488	4.46417	4.76918e-06	3.09062	up	#N/A
Os08g0490600	113	1	65	426	468	458	19.5465	0.0016843	12.407	84.5475	89.2843	96.427	0.00127607	3.05998	up	FAS1 domain domain containing protein.
Os03g0679700	121	120	116	2474	151	99	1.63345	1.77519	1.72731	35.6657	2.13135	1.43641	0.0147735	3.00172	up	Similar to Thiamine biosynthesis protein thiC.
Os04g0545300	69	69	66	214	579	765	9.43657	11.5715	9.47432	34.4944	89.7092	130.416	2.20088e-11	2.99605	up	Cupredoxin domain containing protein.
Os03g0709200	6	7	17	64	118	43	0.0472911	0.0652923	0.16401	0.649114	1.15477	0.432406	1.07966e-05	2.93402	up	NB-ARC domain containing protein.
Os12g0222800	5	2	4	32	27	22	0.0591135	0.0285692	0.053811	0.431667	0.353874	0.298245	1.55131e-05	2.91399	up	Leucine-rich repeat, N-terminal domain containing protein.
Os03g0696150	15	5	3	88	43	27	5.51324	2.29203	1.1575	37.9879	17.9127	12.4087	0.00016566	2.86294	up	Similar to predicted protein.
Os07g0631200	4	9	21	11	23	197	0.590218	1.61649	3.29955	1.8915	3.78683	35.655	0.0491469	2.81851	up	Zinc finger, RING/FYVE/PHD-type domain containing protein.
Os04g0649600	8	2	3	24	31	31	1.80649	0.555842	0.737638	6.27336	7.88039	8.61253	4.07555e-05	2.77777	up	Conserved hypothetical protein.
Os10g0517800	14	9	14	100	66	76	4.15286	3.35333	4.40829	35.1192	22.3051	27.9727	4.59527e-08	2.77456	up	Hypothetical protein.
Os11g0639300	11	16	9	36	80	114	0.358542	0.628097	0.320506	1.36416	2.89304	4.45179	3.52377e-05	2.72079	up	Protein of unknown function DUF594 family protein.
Os06g0255400	92	418	367	1551	623	3418	12.3799	67.8793	53.3838	247.043	94.4728	564.476	0.000380771	2.70356	up	Similar to Nudix hydrolase 18, mitochondrial precursor (EC 3.6.1.-) (AtNUDT18).
Os01g0934100	204	422	152	886	393	3514	21.7429	54.2703	17.3656	108.497	46.1446	454.82	0.00141922	2.67752	up	C2 calcium-dependent membrane targeting domain containing protein.
Os01g0948200	1	33	12	88	52	155	0.000432648	3.5628	1.08601	9.04793	5.0392	16.9167	0.0125485	2.6723	up	Similar to GRAS family transcription factor containing protein.
Os12g0121600	7	1	6	36	20	29	0.238037	0.0481943	0.213463	1.61037	0.860355	1.36121	0.000229556	2.66145	up	Cation/H+ exchanger domain containing protein.
Os09g0535200	29	13	42	185	124	161	0.776841	0.423652	1.21737	5.66026	3.65635	5.12649	1.37301e-07	2.56278	up	Conserved hypothetical protein.
Os05g0588225	22	17	22	112	131	100	3.63122	3.44574	3.83445	22.1271	24.7409	20.5593	1.92895e-09	2.55156	up	Hypothetical protein.
Os07g0176500	11	7	7	52	40	47	0.979062	0.755955	0.671616	5.26295	3.90553	5.0453	6.98312e-06	2.53634	up	Leucine-rich repeat, plant specific containing protein.
Os07g0573900	79	109	66	186	388	818	22.9004	38.6733	21.0325	60.8112	123.094	285.305	5.20978e-06	2.51262	up	Hypothetical conserved gene.
Os02g0675100	14	4	9	75	34	36	2.52076	0.874578	1.75209	15.3816	6.71095	7.90553	0.000180781	2.50537	up	Conserved hypothetical protein.
Os12g0454600	26	13	27	62	160	133	4.37009	2.63568	4.93599	11.857	29.5144	27.0141	4.76918e-06	2.49667	up	Cupredoxin domain containing protein.
Os03g0736900	104	98	82	552	160	784	18.0834	20.7156	15.221	111.673	31.0853	167.622	5.84632e-06	2.4815	up	Similar to Sorghum bicolor protein targeted either to mitochondria or chloroplast proteins T50848.
Os11g0673600	10	20	15	87	90	61	0.787839	2.00725	1.22836	3.18896	3.40031	2.57413	5.20978e-06	2.43577	up	Similar to NB-ARC domain containing protein, expressed.
Os12g0571300	25	13	10	64	57	117	2.10559	1.36312	0.914086	6.09172	5.30688	11.743	6.42793e-05	2.40055	up	Conserved hypothetical protein.
Os06g0133400	49	95	44	235	74	640	10.9109	26.1545	10.6371	60.5688	18.4478	173.539	0.0041323	2.39236	up	Conserved hypothetical protein.
Os02g0768300	17	14	31	73	97	139	1.21708	1.21266	2.40964	6.05588	7.70559	12.0093	1.44833e-05	2.37982	up	Protein of unknown function DUF6, transmembrane domain containing protein.
Os07g0671301	20	5	9	66	36	63	1.76754	0.541152	0.871559	6.58855	3.50174	6.65971	0.000231769	2.37623	up	Hypothetical gene.
Os08g0425200	7	8	13	67	43	30	0.447568	0.544873	0.863435	4.67518	2.9921	2.17644	0.000231769	2.36563	up	Chaperonin-like RbcX domain containing protein.
Os11g0547000	79	115	155	1424	164	134	1.67211	2.96944	3.68395	35.6634	4.0518	3.44597	0.0212441	2.354	up	Autonomous floral activator, Promotion of flowering
Os07g0594400	171	117	164	1005	742	420	13.8901	11.7984	14.8886	96.4299	68.227	41.3831	5.39837e-12	2.33257	up	Hypothetical conserved gene.
Os09g0414500	16	18	21	56	99	106	3.13858	4.31254	4.42673	12.8401	21.7949	25.6717	1.2516e-05	2.29861	up	Similar to ZF-HD homeobox protein.
Os01g0198900	5	12	26	53	74	79	0.611888	1.90252	4.28438	8.99877	12.5053	14.1343	0.00079306	2.29347	up	Polyketide cyclase/dehydrase domain containing protein.
Os03g0299400	24	37	17	142	68	157	4.36136	8.21543	3.3214	29.9104	13.877	35.0059	7.61521e-05	2.28908	up	Hypothetical protein.
Os06g0264750	28	2	8	17	65	84	5.31991	0.4674	1.62904	3.84057	14.09	19.7996	0.0354416	2.259	up	Conserved hypothetical protein.
Os03g0339900	60	57	28	399	124	133	0.331206	0.382408	0.176991	2.51314	0.761443	0.824978	0.000292317	2.24881	up	Similar to Serine/threonine protein kinase.
Os01g0182600	1480	2098	2343	19135	4578	3180	12.3666	21.1344	22.1253	183.806	42.7025	30.7217	0.000913173	2.23274	up	Orthologue of the Arabidopsis GIGANTEA, Regulation of circadian rhythm and flowering time, Photoperiodic control of flowering, Osmotic stress response
Os03g0676100	11	7	6	33	33	42	1.75567	1.25875	1.05046	6.18475	5.87317	8.20954	0.000264637	2.23234	up	Uncharacterised protein family UPF0310 domain containing protein.
Os04g0495300	8	8	2	33	25	23	2.3479	2.88721	0.638587	10.794	8.00682	8.2469	0.00170944	2.2163	up	Similar to OSIGBa0159F11.7 protein.
Os06g0256800	50	29	30	123	201	151	7.68977	5.31423	4.77308	22.035	34.7487	28.8353	1.66066e-07	2.19888	up	Hypothetical conserved gene.
Os05g0565400	74	51	67	523	172	139	3.16737	2.64435	3.20303	25.7723	8.23108	7.02464	0.000141779	2.197	up	Protein of unknown function DUF561 family protein.
Os03g0343900	145	153	190	293	938	913	29.7305	38.4794	41.2477	69.7819	215.992	231.271	6.55547e-07	2.18923	up	Photosystem II PsbX domain containing protein.
Os06g0495500	16	24	21	95	99	75	0.872506	1.51044	1.25418	6.27434	6.34906	5.19121	6.05109e-06	2.18393	up	Multi antimicrobial extrusion protein MatE family protein.
Os01g0195300	25	30	28	105	28	220	4.4383	6.67172	5.27682	22.3348	5.71291	48.7197	0.0109003	2.1627	up	Hypothetical conserved gene.
Os01g0278000	40	128	49	151	112	685	6.03065	23.6128	8.01787	25.8291	18.598	126.069	0.0223555	2.16204	up	VQ domain containing protein.
Os03g0110900	13	9	19	101	55	19	0.382976	0.353883	0.680187	3.6468	1.93903	0.704268	0.00930076	2.14931	up	Dimeric alpha-beta barrel domain containing protein.
Os02g0734300	81	185	88	320	77	1112	7.76902	21.4965	9.12046	35.6358	8.18971	129.602	0.0383378	2.14485	up	Similar to Nudix hydrolase 18, mitochondrial precursor (EC 3.6.1.-) (AtNUDT18).
Os05g0429900	27	22	6	131	27	65	3.10923	3.0466	0.744317	17.4951	3.44549	9.12437	0.019759	2.1026	up	Similar to MybHv5 (Fragment).
Os07g0560400	8	13	11	56	50	26	0.132729	0.26112	0.207372	1.0487	0.904649	0.481674	0.0017069	2.07931	up	Hypothetical protein.
Os02g0830300	364	326	304	1601	1163	1238	2.5008	2.48191	4.52193	10.1752	4.31113	6.30009	2.4821e-19	2.07904	up	Conserved hypothetical protein.
Os11g0123600	4	6	15	35	31	36	0.150255	0.272942	0.607462	1.52472	1.28795	1.63205	0.00422812	2.06989	up	Hypothetical conserved gene.
Os07g0589000	95	64	58	171	179	502	13.4447	11.0451	8.75834	27.796	28.0579	87.1851	0.000118245	2.06839	up	Lateral organ boundaries, LOB domain containing protein.
Os02g0170000	22	28	61	259	115	75	0.643098	1.02508	2.02869	8.90142	3.34837	2.97377	0.0036654	2.06335	up	Conserved hypothetical protein.
Os08g0246800	1073	710	740	3690	3150	2974	132.999	107.144	121.084	250.481	213.701	217.469	3.16303e-22	2.04195	up	Conserved hypothetical protein.
Os03g0272900	164	137	139	543	258	887	15.0708	13.3655	12.8615	60.2017	27.9787	100.904	8.16187e-06	2.02634	up	DVL family protein.
Os10g0146901	49	10	44	195	97	97	7.16631	1.67824	6.86888	33.3056	15.9567	17.537	0.00214757	2.02102	up	Hypothetical protein.
Os04g0610400	587	718	451	1722	576	4434	90.5327	134.782	74.466	302.801	97.6973	833.564	0.00416495	2.01725	up	APETALA-2-like transcription Factor, Control of the abscisic acid (ABA)/gibberellin (GA) balance
Os02g0733001	13	7	7	43	39	22	1.96673	1.28977	1.00386	7.73255	6.68938	4.09824	0.00285271	2.00788	up	Similar to microtubule motor.
Os05g0577150	71	49	52	263	212	176	4.95146	4.07558	4.01799	22.0772	16.281	14.4389	4.74785e-08	1.9948	up	Hypothetical protein.
Os01g0675800	51	66	37	172	73	337	3.65025	5.74018	2.87629	14.1429	5.77714	29.0061	0.00351974	1.98822	up	No apical meristem (NAM) protein domain containing protein.
Os06g0492750	10	4	12	48	26	24	0.595289	0.288456	0.772382	3.30874	1.7128	1.71811	0.00716688	1.98014	up	Hypothetical protein.
Os07g0229200	13	32	32	120	93	83	0.279796	0.919669	0.980836	3.13073	2.56956	2.363	0.000508433	1.9741	up	Cyclin-like F-box domain containing protein.
Os01g0181166	24	5	9	51	48	40	7.12218	1.82463	2.90271	16.8585	15.5591	14.5525	0.00270724	1.9675	up	Hypothetical gene.
Os04g0669200	292	238	164	613	349	1572	59.5428	58.5187	35.6573	143.41	78.361	390.824	0.000555204	1.96368	up	Similar to Ethylene response factor 2 (Ethylene response factor 3).
Os04g0550200	148	204	59	394	195	934	21.1296	35.2615	9.02817	63.9549	30.4472	160.862	0.00741274	1.95872	up	Pathogenesis-related transcriptional factor and ERF domain containing protein.
Os10g0516701	29	15	11	61	67	69	4.76977	2.94869	1.92259	11.5724	12.2221	13.9333	0.00045904	1.92345	up	Similar to fringe-related protein.
Os02g0711400	139	77	70	292	392	334	19.454	13.0712	10.4083	48.5746	62.1424	57.5421	5.18401e-09	1.91758	up	Conserved hypothetical protein.
Os01g0730600	19	14	21	73	63	59	2.74455	2.45056	3.27359	12.2005	10.0818	10.2351	0.00017546	1.91658	up	Conserved hypothetical protein.
Os05g0528101	72	38	38	166	189	168	8.5313	5.45753	4.91024	22.6225	24.7769	23.9581	1.89941e-06	1.90659	up	Hypothetical gene.
Os08g0269500	222	236	145	611	721	831	36.6467	46.7913	26.6585	117.234	132.957	165.049	3.05542e-11	1.90578	up	Conserved hypothetical protein.
Os01g0566800	35	17	22	107	113	40	3.09258	1.87054	2.0609	11.1889	11.3094	4.35832	0.00269941	1.88705	up	Hypothetical conserved gene.
Os02g0179600	83	29	50	133	204	220	5.34901	2.28489	3.46056	9.77667	14.3843	17.1462	6.11016e-05	1.88135	up	Uncharacterized conserved protein UCP015417, vWA domain containing protein.
Os06g0671150	104	84	76	358	217	340	10.6789	10.575	8.44766	42.4235	24.8042	42.3507	1.26387e-07	1.87171	up	Auxin responsive SAUR protein family protein.
Os03g0745000	11	6	18	22	59	42	0.395339	0.197334	0.755418	0.998368	2.52939	1.85513	0.0136057	1.86772	up	Similar to Heat stress transcription factor A-2a.
Os02g0187700	440	1098	333	1754	1795	3108	56.4268	172.342	45.6142	258.339	253.239	484.358	0.000455917	1.8571	up	Similar to Myb-related protein B (B-Myb) (Myb-related protein 1) (XMYB1).
Os06g0646100	249	318	255	749	340	1730	40.7657	62.8848	45.6444	141.401	61.7225	343.174	0.00178544	1.8502	up	Conserved hypothetical protein.
Os01g0692200	15	11	5	48	36	22	2.03369	1.83592	0.712952	7.50328	5.43689	3.69452	0.0124972	1.83645	up	Conserved hypothetical protein.
Os01g0725000	51	52	37	140	77	255	12.8157	16.2299	10.1428	40.3464	21.5999	78.7819	0.00233479	1.83052	up	Similar to H0402C08.3 protein.
Os05g0516100	17	14	19	37	56	77	4.07574	4.14779	4.89251	10.1988	14.9778	22.6942	0.00267075	1.83009	up	Conserved hypothetical protein.
Os12g0242500	36	51	89	130	90	375	2.98711	5.19939	7.85721	12.4809	8.27905	37.8915	0.0179468	1.82185	up	Conserved hypothetical protein.
Os01g0956500	24	21	19	75	72	68	0.52225	0.556559	0.469839	1.87304	1.74735	1.70071	0.000187299	1.81141	up	Conserved hypothetical protein.
Os03g0319200	16	18	7	58	42	38	1.10446	1.45088	0.491116	4.57375	3.17529	3.12049	0.00506433	1.80603	up	Hypothetical conserved gene.
Os09g0437500	94	67	95	403	250	195	4.98719	4.32503	5.54372	24.607	14.7457	12.2925	5.62167e-06	1.80042	up	Dormancyauxin associated family protein.
Os03g0770775	91	40	26	210	166	129	10.9693	4.39011	2.79139	41.3192	31.3736	24.497	0.000955108	1.78719	up	Hypothetical protein.
Os02g0719700	45	29	27	117	91	121	7.4027	5.78756	4.72736	22.1959	16.5953	24.4238	9.71956e-05	1.78547	up	IQ calmodulin-binding region domain containing protein.
Os08g0408500	933	1333	1006	2269	1618	6823	39.8085	69.8039	47.3756	109.82	75.8916	338.863	0.00208444	1.7766	up	Pathogenesis-related transcriptional factor and ERF domain containing protein.
Os09g0396900	165	110	88	361	430	385	12.5153	10.0051	7.30987	31.6423	36.1519	34.9632	2.60876e-09	1.77586	up	Protein of unknown function DUF125, transmembrane family protein.
Os01g0200600	27	26	23	76	49	122	4.09316	4.72709	3.72388	13.3828	8.23503	22.5437	0.00321973	1.77339	up	Similar to Avr9/Cf-9 rapidly elicited protein 111A.
Os04g0624701	18	20	14	46	49	75	4.15669	5.67495	3.51025	12.0476	12.4852	21.1941	0.00280242	1.76957	up	Hypothetical conserved gene.
Os08g0465100	6	4	11	27	19	22	0.429315	0.456471	0.892056	2.62907	1.63419	2.6942	0.0227526	1.74848	up	#N/A
Rice_newGene_1299	32	23	20	119	93	29	0.511738	0.462999	0.355461	2.25914	1.89577	0.523486	0.0176563	1.7484	up	#N/A
Os09g0464300	47	21	38	133	86	115	5.0436	2.73122	4.35278	16.2421	10.0899	14.8983	0.000397092	1.7458	up	Similar to DNA-binding protein.
Os03g0411300	36	53	49	261	112	72	6.94137	12.3174	10.2365	56.4888	23.5002	16.7708	0.00936957	1.73403	up	EF-Hand type domain containing protein.
Os02g0505500	174	280	220	833	554	779	16.5484	32.1601	22.7538	92.4839	58.8537	90.1171	1.34495e-07	1.73169	up	Conserved hypothetical protein.
Os01g0212700	13	12	21	84	32	30	1.78016	1.9904	3.08035	13.125	4.82397	4.98869	0.0285338	1.72478	up	Similar to RING-H2 finger protein ATL2K.
Os01g0231950	524	212	271	784	1480	847	101.277	50.5067	55.568	178.48	324.116	202.903	1.80495e-06	1.72188	up	Hypothetical gene.
Os04g0147600	30	26	16	85	61	80	1.47476	1.22976	0.674302	3.69818	3.20062	3.60526	0.00136818	1.72119	up	Hypothetical conserved gene.
Os08g0536300	126	92	129	742	200	138	4.80696	4.03104	5.09723	30.8176	7.97361	6.0658	0.0160445	1.71434	up	Similar to Hd1.
Os12g0152600	35	35	43	103	116	135	0.566398	0.683288	0.793583	1.93778	2.12677	2.5456	0.000114114	1.70874	up	Pentatricopeptide repeat domain containing protein.
Os03g0412800	8	9	12	25	30	36	0.237071	0.320661	0.402808	0.838942	0.974313	1.2697	0.0121414	1.70089	up	Similar to Glucose-6-phosphate dehydrogenase precursor.
Os04g0221375	21	16	17	77	58	31	12.4783	12.0689	10.8163	52.0749	38.4999	22.9051	0.00807661	1.68217	up	#N/A
Os05g0349500	116	59	80	252	292	225	2.11061	1.29262	1.62313	5.33893	5.9329	4.80114	1.73185e-06	1.67651	up	Pleckstrin homology-type domain containing protein.
Os06g0679600	26	24	16	64	53	84	0.725801	0.833957	0.499191	4.19837	1.70485	4.43965	0.00290908	1.67629	up	Hypothetical conserved gene.
Os03g0622600	60	36	43	129	144	147	15.2813	11.5445	11.8037	37.0523	40.7243	46.4683	3.6954e-05	1.67487	up	Conserved hypothetical protein.
Os02g0551600	3	9	11	22	23	26	0.735683	2.67203	2.9499	6.00947	6.12624	7.72038	0.0432313	1.65837	up	Conserved hypothetical protein.
Os05g0520401	94	48	42	162	170	209	14.3217	8.9274	6.87677	28.218	28.6958	38.8748	0.000169029	1.65105	up	Hypothetical protein.
Os02g0667100	37	50	53	133	112	175	7.30314	12.0113	10.9042	30.8246	24.8235	43.1087	0.000488166	1.64082	up	Conserved hypothetical protein.
Os01g0616800	28	21	19	65	87	51	3.35584	3.09635	2.45254	8.95171	11.5481	7.44778	0.00264042	1.64043	up	Pentatricopeptide repeat containing protein.
Os02g0226700	154	130	204	608	511	338	22.2122	22.573	31.6418	99.9659	80.7986	59.2111	8.30916e-07	1.63988	up	Hypothetical protein.
Os05g0476700	245	580	274	590	504	2209	13.2504	37.9787	15.7865	36.6648	29.8843	144.503	0.0375063	1.63114	up	U-box E3ubiquitin ligase, Positive regulation of cold stress response
Os02g0635950	25	33	32	94	77	95	2.22917	3.55261	3.08633	9.58495	7.51268	10.1813	0.00125287	1.61756	up	#N/A
Os10g0155100	35	36	43	71	134	128	3.20284	4.12089	4.35018	6.99671	12.9683	13.8762	0.0017044	1.60245	up	Curculin-like (mannose-binding) lectin domain containing protein.
Os02g0602600	72	15	41	111	100	147	0.905586	0.222601	0.813357	1.53154	1.33403	1.71016	0.0113785	1.60243	up	RNA recognition motif domain domain containing protein.
Os07g0199350	22	20	21	59	57	67	5.64107	6.26298	5.87983	16.8936	15.9907	20.9023	0.00241084	1.60229	up	Similar to HAT family dimerisation domain containing protein.
Os07g0631900	320	265	233	1526	475	342	21.9187	22.043	17.5821	120.752	36.1195	27.9974	0.00836839	1.59292	up	Nucleotide-binding, alpha-beta plait domain containing protein.
Os01g0750400	21	16	16	72	34	46	2.97348	2.75836	2.53357	11.5925	5.2683	7.80559	0.0131699	1.59214	up	Leucine-rich repeat domain containing protein.
Os03g0718500	10	9	17	30	31	43	1.328	1.46643	2.38301	4.67747	4.63633	7.10617	0.0215973	1.58908	up	Homeodomain-related domain containing protein.
Os01g0908200	62	53	75	311	145	90	4.36884	4.54397	5.698	25.583	11.4061	7.74416	0.00949603	1.5873	up	Member of the Bric-a-Brac/Tramtrack/Broad (BTB) family, BT1/BT2 ortholog, Negative regulation of nitrate uptake and nitrogen use efficiency
Os06g0257450	1094	823	1075	3139	2820	2502	53.2794	48.4773	57.4733	174.057	150.409	142.873	3.88981e-14	1.57201	up	Ribonucleotide reductase, Chloroplast biogenesis
Os07g0557700	268	103	171	444	482	560	37.8813	17.7296	25.901	72.0815	75.3087	96.7079	6.0798e-06	1.55807	up	Conserved hypothetical protein.
Os04g0611266	59	29	37	151	119	74	30.7742	19.0831	21.4386	88.3041	69.2185	46.2215	0.00366663	1.54467	up	Hypothetical gene.
Os07g0516801	68	37	48	160	155	107	12.3186	8.28489	9.54122	33.8062	31.6172	23.6179	0.00049306	1.54344	up	Hypothetical gene.
Os02g0667300	81	119	54	190	182	337	10.9978	19.4463	7.87563	29.8718	27.5425	55.7285	0.00315882	1.53556	up	Alcohol dehydrogenase superfamily, zinc-containing protein.
Os04g0493400	9	8	26	35	42	43	0.595361	0.638114	1.90356	2.68956	3.09001	3.40329	0.0479712	1.53317	up	Similar to Chitinase.
Os11g0585451	28	27	19	47	44	111	18.1825	22.4295	12.7819	35.7892	32.5165	90.8568	0.0361569	1.52324	up	#N/A
Os07g0418600	384	896	503	456	1911	2648	24.6447	68.1207	35.7319	33.6878	134.109	200.181	0.0456971	1.51838	up	Proline-rich glycoprotein, ABA-dependent inhibition of root growth
Os08g0507702	14	15	11	37	41	32	0.639471	0.859671	0.543178	1.94599	2.11586	1.79307	0.0181947	1.51268	up	Cytochrome P450 family protein.
Os04g0443900	113	78	101	429	186	164	1.42556	1.19661	1.42078	6.26113	2.62572	2.3829	0.0032055	1.49408	up	Similar to RuBisCO large subunit-binding protein subunit beta, chloroplastic.
Os05g0199100	197	262	112	461	316	760	21.6652	35.1858	13.2538	57.8511	38.2875	101.449	0.00307846	1.49141	up	Similar to NDR1/HIN1-Like protein 2.
Rice_newGene_3059	28	20	11	46	66	46	4.54882	3.93131	1.93397	8.45098	11.6923	8.98766	0.0192283	1.48985	up	#N/A
Os09g0500966	16	27	28	56	63	74	1.31005	2.78211	2.55314	5.22499	5.98811	7.49789	0.0143863	1.48763	up	Hypothetical protein.
Os08g0160901	146	145	54	183	302	434	13.8716	16.7297	5.64939	19.6377	31.2259	48.8852	0.00779748	1.48421	up	Hypothetical protein.
Os02g0635800	454	340	321	1146	856	933	61.8982	56.2332	47.2631	177.617	127.831	153.959	1.5509e-09	1.47493	up	Transcription factor, TCP domain containing protein.
Os02g0757100	1224	3361	1471	3710	4367	8364	146.141	486.938	188.096	505.469	572.041	1210.38	0.00999772	1.46611	up	Similar to Phi-1 protein.
Os12g0576600	154	274	241	1104	363	325	2.64288	5.676	4.65039	21.9364	6.90576	6.52283	0.0191283	1.462	up	Metallophosphoesterase domain containing protein.
Os05g0498350	21	16	17	50	29	62	3.87142	3.64126	3.37331	10.8308	6.05826	14.042	0.0307149	1.46106	up	#N/A
Os06g0132300	37	23	24	66	82	71	5.20944	2.91559	3.42403	12.6428	12.4855	13.5513	0.00479706	1.45717	up	Conserved hypothetical protein.
Os01g0797600	1351	1647	1089	2880	1355	6360	111.704	165.883	98.3698	272.591	124.327	632.664	0.0168768	1.44855	up	AP2/ERF family protein, ERF-associated EAR-motif-containing repressor, Abiotic stress response, Stress signaling
Os04g0530900	248	295	221	488	636	874	19.4201	26.3713	18.3735	43.4699	57.9148	83.0593	1.13622e-05	1.44596	up	Glycosyl transferase, family 8 protein.
Os08g0446800	143	119	94	214	336	371	17.4036	17.6811	12.3554	30.1547	45.6213	55.0588	8.23838e-05	1.44322	up	Similar to GDU1.
Os01g0112100	18	10	13	45	22	38	0.133862	0.0851322	0.108339	0.381615	0.17735	0.314969	0.0495325	1.43678	up	Conserved hypothetical protein.
Os02g0618200	401	361	388	2021	575	354	7.15598	7.79432	7.75848	41.8933	11.4584	7.41472	0.0479598	1.42777	up	Circadian-associated rice pseudo response regulator, Control of flowering time
Os10g0524600	365	531	525	1327	940	1412	16.9195	29.8152	26.0851	70.5027	47.8309	79.0703	5.19013e-06	1.42406	up	Peptidase S8, subtilisin-related domain containing protein.
Os06g0199402	24	19	22	42	52	72	12.7538	12.9278	12.0453	26.6862	32.0834	48.81	0.0195672	1.42251	up	Similar to predicted protein.
Os03g0708300	85	31	53	137	144	142	66.612	31.5217	40.8006	125.301	129.681	144.093	0.00334849	1.42155	up	#N/A
Os02g0681200	258	451	156	669	326	1236	35.6002	75.3024	23.1144	105.009	49.1625	205.776	0.0447264	1.42062	up	Zinc finger, RING/FYVE/PHD-type domain containing protein.
Rice_newGene_1341	215	275	313	1051	571	452	3.35278	5.22184	6.65452	21.6525	10.5068	9.95924	0.000508883	1.41954	up	#N/A
Os12g0577200	16	15	19	32	45	51	1.77814	2.03741	2.25828	4.03283	5.46807	6.85035	0.0291858	1.4158	up	Conserved hypothetical protein.
Os02g0507400	259	270	306	1171	506	448	5.91455	7.15723	7.4478	28.7146	12.8137	10.6265	0.00137927	1.40902	up	Protein of unknown function DUF493 family protein.
Os12g0104400	77	112	71	228	186	249	2.54934	4.5462	2.61029	8.64496	6.82798	9.70031	0.000942592	1.40216	up	Fatty acid desaturase, type 1 domain containing protein.
Os01g0730500	29	38	33	43	130	84	0.796622	1.30098	1.08769	1.12311	4.16732	2.94811	0.0439981	1.40167	up	Similar to Ferredoxin (Bacterial type ferredoxin family).
Os05g0498366	87	65	81	216	158	207	14.4704	13.3511	14.4453	41.3216	29.1302	42.3942	0.000369569	1.39465	up	Conserved hypothetical protein.
Os02g0759200	63	67	57	197	154	121	6.55072	5.57957	7.2232	31.9469	26.2323	18.6193	0.00158154	1.39398	up	Hypothetical protein.
Os02g0634700	109	206	213	499	351	489	4.72915	10.8552	10.1812	25.144	16.9518	25.6316	0.00075569	1.38427	up	Similar to Serine carboxypeptidase II-like protein.
Os01g0151400	99	83	113	236	252	247	4.55548	4.66167	5.51698	12.255	12.6749	13.7181	4.58294e-05	1.38364	up	Similar to Gamma-glutamyl transferase.
Os10g0333000	46	43	42	118	111	97	1.76523	0.816832	1.63132	1.97706	2.54582	1.92796	0.00224106	1.37808	up	Hypothetical conserved gene.
Os07g0437000	31	56	40	99	76	144	1.34416	2.89199	1.87343	4.6444	3.47625	7.15166	0.0269827	1.37635	up	Flavin monooxygenase-like enzyme , Auxin biosynthesis
Os01g0616366	389	298	297	814	894	721	10.6457	9.68866	8.95378	25.6745	27.4248	23.1033	4.12384e-09	1.3752	up	Hypothetical protein.
Os12g0189400	374	411	571	362	1420	1601	66.3288	89.1584	108.959	73.983	279.862	348.416	0.0231715	1.37299	up	Similar to Photosystem I reaction centre subunit N, chloroplast precursor (PSI- N).
Os08g0407600	142	132	136	266	378	366	16.8084	18.8891	17.2749	36.3844	49.5085	52.8391	9.05785e-06	1.36418	up	Protein of unknown function DUF581 family protein.
Os03g0113900	196	188	87	325	402	428	26.348	24.5943	11.1921	58.2298	67.1665	75.0703	0.000552655	1.36216	up	Protein of unknown function DUF584 family protein.
Os12g0588800	503	379	447	1143	1080	1021	26.4567	24.2013	25.6885	69.1286	63.1986	64.3164	7.73637e-10	1.361	up	Cyclin D domain containing protein.
Os09g0433650	40	27	24	89	80	53	6.29611	5.17416	4.05931	15.8719	13.7777	10.1145	0.0181534	1.35915	up	Tobacco mosaic virus coat protein family protein.
Os04g0677000	188	236	217	543	548	490	8.63287	12.68	10.6367	15.7432	15.7815	14.2113	1.54573e-06	1.35381	up	Protein of unknown function DUF1677, Oryza sativa family protein.
Os03g0656500	499	663	345	816	604	2245	31.5661	51.2706	23.3464	59.2584	42.0823	172.022	0.0340642	1.35048	up	Similar to K-exchanger-like protein.
Os06g0115700	1107	901	1113	2812	2374	2378	127.553	125.551	141.172	377.123	302.248	333.085	1.83025e-10	1.34796	up	Conserved hypothetical protein.
Os06g0497500	449	253	320	853	785	790	45.9064	31.2605	35.0312	99.3342	88.1778	98.0981	1.38681e-07	1.33608	up	Conserved hypothetical protein.
Os03g0445700	292	468	598	851	523	1906	31.0123	61.1482	68.1943	105.16	62.2807	248.285	0.0343863	1.33134	up	LATERAL ORGAN BOUNDARIES DOMAIN (LBD) protein, Transcriptional activator, Regulation of heading date and yield
Os12g0556900	108	72	113	246	207	244	13.0383	10.5854	14.682	33.8788	27.4707	35.5724	0.000313193	1.32786	up	Protein of unknown function DUF1645 family protein.
Os05g0589200	128	115	154	587	206	150	1.92186	2.1348	2.60369	10.1514	3.63031	2.74344	0.0461471	1.31442	up	RNA polymerase sigma factor, region 2 domain containing protein.
Os03g0734400	96	58	60	159	193	151	19.8027	14.725	13.3942	37.4245	43.8961	38.0947	0.00151268	1.31237	up	Ribosomal protein L7/L12 family protein.
Os01g0600900	4412	8103	11276	8953	21684	26493	474.525	1054.05	1313.28	1098.37	2557.37	3431.04	0.021762	1.30099	up	Chlorophyll a-b binding protein 2, chloroplast precursor (LHCII type I CAB-2) (LHCP).
Os10g0377150	81	42	54	126	174	111	25.8304	16.5079	18.535	44.9678	60.7983	43.5641	0.00658385	1.29562	up	Hypothetical protein.
Os04g0345100	108	63	56	180	184	161	38.9441	27.9922	22.3465	70.5224	71.2061	70.4576	0.00239148	1.29476	up	Hypothetical gene.
Os09g0545500	99	102	61	220	251	144	7.93387	5.31811	2.59573	17.8978	24.5818	17.3476	0.00428413	1.28674	up	Similar to SAUR55 - auxin-responsive SAUR family member.
Os04g0574500	145	145	200	447	379	320	8.45843	10.2866	12.7101	29.8413	24.416	22.2138	7.73084e-05	1.28457	up	Similar to Growth-regulating factor 12.
Os10g0519700	27	23	17	55	56	45	4.3525	4.53125	2.92938	10.3306	10.0996	8.90083	0.0341363	1.28392	up	Mitochondrial import inner membrane translocase, subunit Tim17/22 family protein.
Os05g0206800	240	102	122	411	354	287	32.1658	16.647	17.395	62.9543	52.018	46.7919	0.000846021	1.28046	up	Hypothetical protein.
Os05g0125100	331	129	373	716	622	557	39.3085	18.3944	47.8266	99.9498	82.3924	80.7213	0.00165666	1.27593	up	Conserved hypothetical protein.
Os02g0769100	78	54	31	99	119	154	13.3795	11.1836	5.69617	19.5642	22.6076	32.1096	0.0237015	1.2753	up	Auxin responsive SAUR protein family protein.
Os08g0390600	33	14	30	60	66	50	10.7383	5.71296	10.3811	22.274	24.111	20.276	0.0456971	1.27215	up	Conserved hypothetical protein.
Os05g0187500	99	31	49	101	142	157	10.9034	4.13871	5.71747	12.7507	17.1942	21.0566	0.0340642	1.26885	up	IQ calmodulin-binding motif family protein, Positive regulator of brassinosteroid signalling, Regulation of grain width and weight
Os05g0325200	71	73	85	205	212	114	5.15171	6.52482	6.71704	17.001	17.0443	9.8772	0.00688873	1.26591	up	Cyclin-related 2 domain containing protein.
Os06g0318200	156	159	187	548	321	286	2.72138	3.56936	3.57362	11.3685	6.5517	6.25354	0.000955108	1.26319	up	Ankyrin domain containing protein.
Os11g0533100	212	238	297	958	476	292	2.00358	2.72991	3.17642	10.3448	5.00553	3.16705	0.0158533	1.2623	up	Similar to CarD-like transcriptional regulator family protein, expressed.
Os08g0363800	155	95	78	240	295	207	20.2761	13.7126	14.7586	38.2094	38.3026	31.7878	0.00152017	1.25891	up	Similar to protein aq_1857.
Os03g0802600	29	29	30	79	55	67	1.43155	1.72493	1.60038	4.51964	2.9996	3.99806	0.0296773	1.25534	up	ATPase, AAA-type, core domain containing protein.
Os07g0479350	50	26	29	100	75	61	27.0051	18.051	16.2015	63.4081	46.6912	41.838	0.0354416	1.25356	up	Hypothetical gene.
Os01g0559825	72	77	69	120	215	165	23.0238	30.7366	23.3357	45.1663	77.9859	65.517	0.00611724	1.25136	up	Hypothetical protein.
Os11g0163800	348	408	303	645	389	1354	20.3991	29.3283	19.3707	43.4421	25.2389	94.8781	0.0239372	1.24581	up	Protein of unknown function DUF793 family protein.
Os07g0162900	107	40	41	132	128	153	10.7872	4.96487	4.42313	15.0573	14.1679	18.6761	0.0307149	1.24488	up	Lipase, GDXG, active site domain containing protein.
Os01g0234700	79	45	54	144	97	155	11.3482	7.94356	8.22408	23.5948	15.4002	27.3193	0.012949	1.24435	up	Harpin-induced 1 domain containing protein.
Os09g0520800	125	61	74	148	183	245	10.0684	6.04489	6.33532	13.746	16.379	24.3653	0.00822206	1.24374	up	Glycoside hydrolase, family 29 (alpha-L-fucosidase) protein.
Os06g0116400	63	55	47	143	117	111	7.62793	8.04905	6.12585	19.2859	15.183	16.3019	0.00654094	1.23723	up	Nickel/cobalt transporter, high-affinity domain containing protein.
Os03g0114900	137	130	112	293	293	265	13.1022	15.3555	11.68	31.8777	30.9376	30.6304	0.000114956	1.23114	up	Similar to putaive mitochondrial inner membrane protein [Oryza sativa (japonica cultivar-group)].
Os11g0287000	50	48	50	125	119	88	10.9546	11.9964	11.6592	39.5141	28.841	25.1987	0.0104929	1.22538	up	Conserved hypothetical protein.
Os02g0530500	146	102	106	310	227	242	24.7745	20.8098	19.9167	60.1446	42.3655	49.4731	0.000729798	1.2175	up	Similar to ZPR3 (LITTLE ZIPPER 3); protein binding.
Os07g0654500	40	35	39	80	86	87	0.921716	0.961261	1.03697	2.09176	2.05587	1.88641	0.0162296	1.2156	up	Hypothetical protein.
Os05g0500450	80	42	65	141	129	139	18.4027	12.0544	16.0479	37.6652	33.3083	39.4895	0.00801858	1.21442	up	Similar to allyl alcohol dehydrogenase-like protein.
Os01g0875150	58	30	30	70	99	88	8.15753	5.11402	4.52359	11.2731	15.3187	15.0374	0.0362445	1.20871	up	Hypothetical gene.
Os03g0786500	325	260	271	602	511	755	17.4694	13.7272	15.3928	46.3642	35.9934	70.6569	2.12698e-05	1.20368	up	Similar to Glycine-rich protein 2.
Os09g0296450	52	42	58	136	121	77	1.6841	1.64042	2.08066	5.07677	4.34362	2.90979	0.0223056	1.19898	up	Hypothetical protein.
Os11g0111000	170	111	143	336	334	248	9.86808	7.82052	8.96357	22.4335	21.5787	17.1985	0.000265472	1.18967	up	Conserved hypothetical protein.
Os02g0539600	616	582	662	2437	940	678	6.90873	7.58264	8.31965	30.8364	10.8679	8.16154	0.0296773	1.18948	up	SANT domain, DNA binding domain containing protein.
Os02g0791450	187	227	119	297	238	621	16.4101	24.2273	11.2434	30.0561	23.2316	65.8394	0.0375063	1.18536	up	Hypothetical protein.
Os02g0658300	232	126	190	397	378	391	12.022	8.85385	12.1886	29.8096	28.14	29.1256	0.00013173	1.17554	up	Conserved hypothetical protein.
Os01g0219000	44	34	38	95	85	69	7.14159	6.80721	6.56025	17.9288	15.3957	13.8314	0.0296168	1.1705	up	Conserved hypothetical protein.
Os01g0855200	310	342	127	817	324	530	11.9561	15.9514	5.31056	36.2076	13.7173	24.3914	0.0496747	1.17003	up	Tetratricopeptide-like helical domain containing protein.
Os07g0665200	990	579	861	1314	2028	1822	97.0513	68.9744	93.813	150.822	224.202	215.102	1.05096e-05	1.1686	up	Similar to Superoxide dismutase [Cu-Zn].
Os03g0304550	162	167	189	348	394	375	15.4956	19.4397	19.3402	38.7021	42.072	43.4385	7.53292e-05	1.16789	up	Hypothetical conserved gene.
Os08g0119900	145	156	196	211	433	428	14.8562	19.3794	21.6895	24.4112	48.7845	52.5297	0.00648765	1.16393	up	Hypothetical protein.
Os07g0159700	86	102	93	179	176	248	3.53534	5.11471	4.21544	8.48788	8.04653	12.0674	0.00672989	1.16143	up	Protein kinase, catalytic domain domain containing protein.
Os09g0459200	283	152	194	459	410	449	18.8663	12.5183	14.0794	34.835	30.3734	35.986	0.000158422	1.15762	up	Unknown product, Brassinosteroid signaling, Control of organ length
Os08g0139100	369	292	428	1005	729	579	17.6556	16.8726	21.9724	55.9436	39.0997	33.0502	0.000257376	1.1551	up	Similar to DAG protein, chloroplast precursor.
Os03g0297600	230	175	252	471	449	469	27.0895	25.0508	31.5724	63.2795	58.0069	66.6686	5.12242e-05	1.15207	up	Streptomyces cyclase/dehydrase family protein.
Os09g0503250	55	40	51	87	138	84	2.39878	1.15327	1.65498	9.83306	11.109	11.5301	0.0322669	1.146	up	Hypothetical gene.
Os01g0720500	961	791	1243	1166	2262	2850	112.072	112.454	154.972	155.849	290.244	400.734	0.00421511	1.13683	up	Similar to Type I chlorophyll a/b-binding protein b (Fragment).
Os03g0188500	137	184	160	313	266	436	36.8062	59.5051	47.6495	94.2143	77.1638	139.763	0.00407131	1.13414	up	Glutelin family protein.
Os03g0246050	111	88	103	231	171	224	13.3444	13.3941	12.9566	31.7945	23.1373	33.7234	0.00423091	1.12662	up	Hypothetical gene.
Os12g0160200	140	101	128	323	234	208	28.2048	24.634	27.2332	73.9128	51.4195	50.8301	0.00327999	1.12626	up	Conserved hypothetical protein.
Os03g0710700	327	399	286	438	579	1097	23.0982	34.2524	22.0344	35.957	45.5938	93.4456	0.0162711	1.12543	up	Similar to predicted protein.
Os02g0537775	98	49	55	181	119	112	10.7593	6.54088	6.47265	22.7389	14.3667	14.925	0.0399169	1.12107	up	Hypothetical protein.
Os01g0833000	45	40	57	122	87	85	2.26716	2.4403	3.1172	7.07682	4.83327	5.13556	0.045333	1.11459	up	Pentatricopeptide repeat domain containing protein.
Os08g0161401	289	157	225	451	409	501	58.6968	39.1341	48.9035	105.103	92.2624	125.566	0.000425215	1.11013	up	Hypothetical conserved gene.
Os01g0198500	147	130	80	216	210	305	20.1598	21.6504	11.7963	33.6421	31.5917	50.955	0.013147	1.10965	up	Conserved hypothetical protein.
Os01g0960500	571	434	397	1034	979	857	9.84835	9.00346	7.80468	17.78	16.7794	15.7477	6.17599e-06	1.10827	up	Zinc finger, RING/FYVE/PHD-type domain containing protein.
Os01g0965400	445	447	582	1093	1006	946	14.1044	17.158	20.6567	39.9206	35.6844	35.1626	2.34955e-05	1.10641	up	Chloroplast-targeted UMP kinase, Regulation of leaf colour
Os03g0634000	140	132	187	459	276	212	20.8143	24.0964	29.203	78.962	46.1223	38.8119	0.0151266	1.1064	up	Similar to THA4.
Os10g0536900	102	114	107	136	229	302	14.1909	19.2875	15.9479	21.5807	35.0201	51.0855	0.0275625	1.10609	up	Hypothetical protein.
Os07g0606800	98	90	67	123	190	210	14.3682	16.1395	10.4633	20.4519	30.4744	37.6083	0.0227807	1.10377	up	Alpha/beta hydrolase fold-3 domain containing protein.
Os02g0122700	171	171	237	477	380	337	12.5869	15.5623	19.0553	40.5716	31.1503	30.5432	0.00124846	1.10375	up	Similar to SET domain protein.
Os05g0440900	72	69	72	179	116	141	11.7181	13.6595	12.5296	34.3118	21.1824	28.2677	0.0215973	1.10045	up	Protein of unknown function DUF623, plant domain containing protein.
Os12g0632000	8106	6706	9970	27116	12623	10881	1261.64	1266.32	1660.99	4901.58	2201.51	2088.07	0.0104929	1.09989	up	Gly-rich protein, Partner protein of RF5, Fertility restoration
Os10g0146601	310	223	203	588	506	399	52.1991	45.1118	36.8826	113.766	93.8689	81.7745	0.000380771	1.09688	up	Hypothetical gene.
Os07g0590900	2584	1918	2095	3389	4420	5471	422.077	368.802	356.988	633.925	803.363	1092.97	2.52276e-05	1.08788	up	#N/A
Os12g0609050	213	113	153	291	346	319	24.9909	16.245	19.0997	38.7711	43.5147	41.2405	0.00119603	1.08334	up	Hypothetical conserved gene.
Os09g0447000	372	301	146	507	479	648	21.8138	20.8558	8.02142	29.0522	28.7813	38.9432	0.0116258	1.07831	up	Homeodomain-related domain containing protein.
Os01g0177500	71	59	53	84	159	126	10.0383	10.0846	8.10679	13.7831	24.9518	21.6375	0.0461471	1.07666	up	Hypothetical protein.
Os07g0111700	159	140	138	391	312	179	9.29663	9.98217	8.91854	27.5711	20.5312	12.8305	0.0118737	1.07611	up	Flavin monooxygenase FMO domain containing protein.
Os04g0185100	387	346	486	869	688	893	8.35198	9.02009	11.6711	21.6235	16.4835	22.5644	0.000153715	1.07584	up	DNA replication factor CDT1-like domain containing protein.
Os08g0165300	78	51	60	168	103	105	8.04321	6.45485	6.64051	20.1137	11.8178	13.1236	0.0471247	1.07287	up	Conserved hypothetical protein.
Os01g0275300	178	93	163	314	287	259	31.1881	19.6144	31.9262	67.3159	63.7659	60.7072	0.00395711	1.07075	up	Conserved hypothetical protein.
Os03g0351500	4271	2425	3408	5273	7693	7049	347	240.044	307.537	488.246	697.82	679.852	4.90897e-05	1.0706	up	Similar to Superoxide dismutase.
Os03g0636700	144	130	119	233	260	294	14.6273	15.9011	12.8792	27.4611	29.2246	36.4938	0.00248673	1.07037	up	IQ calmodulin-binding region domain containing protein.
Os01g0201600	2754	1987	2270	4113	4549	5256	339.526	298.287	299.356	585.931	622.631	794.553	2.29214e-06	1.06812	up	Virulence factor, pectin lyase fold family protein.
Os08g0463500	83	83	115	169	135	257	8.88006	10.7483	13.2234	20.6321	15.8245	33.2334	0.0464291	1.06612	up	Zinc finger, C2H2-type domain containing protein.
Os06g0606700	253	179	232	712	340	263	19.3772	16.6673	19.1323	62.866	28.7759	24.3147	0.0346131	1.06266	up	Tetratricopeptide-like helical domain containing protein.
Os08g0502400	1124	1011	1128	1628	2099	2756	129.33	140.584	141.527	215.114	266.419	384.351	0.00013056	1.05993	up	FAS1 domain domain containing protein.
Os10g0445600	84	79	97	190	198	132	7.02805	8.06663	8.59122	18.5529	18.4101	13.5846	0.0179072	1.05837	up	Conserved hypothetical protein.
Os10g0489650	108	50	122	211	179	160	13.2168	7.70428	15.9864	29.1521	24.2421	23.352	0.0461471	1.0578	up	Conserved hypothetical protein.
Os01g0101850	138	146	186	338	329	273	3.78008	4.83084	5.81272	10.5885	10.0198	8.71531	0.00214772	1.05639	up	Hypothetical protein.
Os01g0542100	123	80	123	253	222	168	20.0651	16.2541	21.903	47.1365	40.5597	33.4649	0.012467	1.05403	up	Conserved hypothetical protein.
Os07g0623000	434	246	352	712	649	653	83.7147	56.6542	74.3322	158.33	137.787	151.978	0.000147579	1.05044	up	Protein of unknown function DUF343 family protein.
Os06g0140700	387	700	398	702	1169	1118	26.4132	59.3505	29.7824	54.8411	88.37	92.634	0.0162711	1.042	up	Similar to Homeodomain leucine zipper protein (Fragment).
Os07g0158300	119	98	114	260	204	184	6.06965	6.09186	6.29438	15.5365	11.7199	11.3708	0.00840879	1.0383	up	Similar to RNA binding protein.
Os02g0188000	170	152	143	265	331	316	14.8217	16.1392	13.3339	26.4899	31.6655	33.4362	0.00125193	1.03806	up	UDP-glucuronosyl/UDP-glucosyltransferase family protein.
Os04g0610500	183	134	166	452	285	205	5.1949	4.55364	5.41688	14.9583	8.96216	6.94171	0.0176563	1.03684	up	Peptidase M24A, methionine aminopeptidase, subfamily 1 protein.
Os07g0671400	448	249	331	812	437	715	42.1019	28.0926	33.5785	87.6394	45.1561	80.7752	0.00590114	1.02963	up	Heavy metal transport/detoxification protein domain containing protein.
Os01g0935800	251	421	302	500	471	948	9.91667	20.5795	13.1628	21.5746	19.3169	45.877	0.0382292	1.02761	up	Similar to BRASSINOSTEROID INSENSITIVE 1-associated receptor kinase 1.
Os06g0483900	177	233	300	520	443	431	5.83053	9.44415	10.9835	19.5533	16.3667	16.9132	0.00542712	1.02314	up	Homeodomain-like containing protein.
Os05g0371600	337	348	292	670	423	796	8.57537	10.3704	7.86745	17.7621	11.0172	22.828	0.00537534	1.02181	up	Similar to BRASSINOSTEROID INSENSITIVE 1-associated receptor kinase 1.
Os05g0119600	106	102	81	194	172	191	3.05141	3.56552	2.60246	6.44035	5.52715	6.44419	0.0162711	1.0134	up	Similar to Protein binding protein.
Os01g0101800	144	112	170	302	281	235	2.26568	2.11444	3.0094	5.46732	4.90719	4.30036	0.00590114	1.00898	up	Conserved hypothetical protein.
Os10g0516100	285	296	311	431	572	714	24.8774	31.1017	29.5727	43.5818	55.6626	74.5118	0.00241084	1.00715	up	H subunit of glycine decarboxylase complex (GDC), Photorespiration
Os02g0726300	452	356	528	830	692	1020	39.3332	38.8948	49.5779	82.217	66.3599	107.642	0.000923863	1.00352	up	Similar to AOBP (Ascorbate oxidase promoter-binding protein).
Os03g0433200	248	109	145	343	309	288	20.1499	10.7822	12.5715	31.7237	27.4311	28.3333	0.0105568	1.0026	up	SHR transcription factor, Regulation of the number of cortex cell layers in the root, Coordination of stomatal patterning
Os01g0190500	283	154	161	412	349	362	20.4036	13.4232	12.2335	34.0415	27.7547	31.8971	0.00386815	1.00116	up	IQ calmodulin-binding region domain containing protein.
Os05g0414100	1922	1206	1242	522	795	738	30.7324	26.0427	24.2823	9.56068	14.4072	16.2272	0.000376484	-1.0051	down	Hypothetical conserved gene.
Rice_newGene_3114	367	327	337	133	160	195	1.12412	1.23032	1.22361	0.474172	0.529654	0.64186	0.00249939	-1.00917	down	#N/A
Os03g0230300	175	173	171	64	76	106	7.93825	9.45951	8.25696	3.38392	3.82981	5.78988	0.0375063	-1.00943	down	Homologue of SRO (similar to RCD one), Regulation of stomatal closure, Abiotic stress response
Os07g0181500	587	458	923	303	408	227	38.3599	36.7332	64.3343	22.6227	29.4116	18.0704	0.0139812	-1.01047	down	Protein of unknown function DUF506, plant family protein.
Os03g0174900	302	221	304	117	143	130	12.9575	11.2401	14.4063	6.07246	7.10748	6.51772	0.00446567	-1.01157	down	Similar to RAPB protein.
Os07g0628500	274	201	360	104	155	134	11.2709	9.78222	16.2232	4.88728	7.0708	6.49802	0.0160268	-1.01885	down	Basic helix-loop-helix dimerisation region bHLH domain containing protein.
Os03g0126800	1299	976	578	266	588	459	29.2052	26.6199	14.4683	6.87044	14.7008	12.4226	0.0186388	-1.04488	down	Similar to CBL-interacting protein kinase 9.
Os07g0187400	540	386	399	136	263	208	8.50875	7.33116	7.09662	2.4609	4.65776	3.81449	0.00296437	-1.05284	down	ATPase, AAA-type, core domain containing protein.
Os01g0681100	290	263	254	137	115	118	3.93061	4.21799	3.90675	2.16798	1.69271	1.80014	0.0024607	-1.0564	down	Similar to Dynamin-related protein 1B (Dynamin-like protein B).
Os10g0521000	251	173	196	107	96	79	5.06911	4.21215	4.41791	2.49099	2.14948	1.82921	0.0079424	-1.05839	down	Similar to TRE1 protein (Fragment).
Os06g0661766	542	329	380	171	219	176	25.7089	18.6428	19.4626	8.80586	11.3708	9.18102	0.000670577	-1.06187	down	Hypothetical conserved gene.
Os09g0526700	280	287	288	107	162	124	14.6436	18.1519	16.4104	6.49261	9.43722	7.82075	0.00306489	-1.0644	down	Similar to UDP-glucose 4-epimerase (EC 5.1.3.2) (Galactowaldenase) (UDP-galactose 4-epimerase).
Os10g0575000	239	152	121	74	92	65	11.4606	8.78797	6.2606	4.08039	4.84091	3.76494	0.0317289	-1.06494	down	JAZ-interacting transcription factor, Positive regulator of jasmonate (JA) signaling pathway, Bacterial blight resistance, Spikelet development
Os02g0301100	4500	3018	1577	856	1760	1475	381.636	313.51	147.018	83.3441	164.545	149.574	0.022241	-1.06876	down	RAG1-activating protein 1 homologue domain containing protein.
Os03g0171900	1001	862	884	453	393	393	19.1686	20.0285	18.9564	10.0071	8.38913	8.77571	5.19013e-06	-1.07888	down	Similar to Alanine:glyoxylate aminotransferase-like protein (Fragment).
Os03g0696300	1357	1089	1206	480	642	524	45.7568	40.9363	43.5704	15.5417	23.4001	19.1607	4.73612e-06	-1.08141	down	Similar to Nuclear transcription factor Y subunit A-1.
Os04g0573100	1389	1718	1177	297	946	718	76.1984	114.01	69.4279	18.7082	57.0162	47.6673	0.0284355	-1.08287	down	Putative glucose-methanol-choline (GMC) oxidoreductase, Cutin biosynthesis, Anther development, Pollen fertility
Os04g0619400	696	644	357	187	249	325	20.3687	22.8479	11.6538	6.25476	8.08723	11.153	0.00811783	-1.08425	down	Protein kinase, core domain containing protein.
Os01g0974701	203	145	220	97	75	82	24.3847	21.2734	29.4087	13.5809	10.1299	11.8416	0.012949	-1.08428	down	Similar to RNA-binding glycine rich protein (RGP-2).
Os04g0244800	2886	3439	2185	598	1484	1778	290.45	417.214	239.448	68.7903	166.28	214.144	0.0269827	-1.08517	down	Heavy metal transport/detoxification protein domain containing protein.
Os03g0439800	987	828	968	344	488	419	98.8145	101.394	105.868	39.7541	54.6644	50.5617	1.31455e-05	-1.0874	down	Protein of unknown function DUF1909 domain containing protein.
Os05g0486600	343	336	308	170	148	126	4.56707	5.29702	4.65045	2.52218	2.17716	1.9635	0.000700557	-1.08941	down	Hypothetical conserved gene.
Os10g0372800	900	964	886	504	468	271	7.89787	10.2885	8.91841	5.05952	4.54184	2.74093	0.000508883	-1.09221	down	Conserved hypothetical protein.
Os01g0268100	527	456	429	223	230	176	11.5127	12.1028	10.4962	5.57265	5.6112	4.4495	0.000114623	-1.09982	down	Similar to Major facilitator superfamily antiporter.
Os07g0486000	134	142	106	61	46	63	1.1483	1.48053	1.12398	0.635828	0.527203	0.659935	0.0307592	-1.10108	down	Similar to MSH4.
Os04g0502900	1368	1156	3265	642	1015	925	29.334	29.7387	76.6741	15.4646	24.287	23.8302	0.0278341	-1.10743	down	EF-Hand type domain containing protein.
Os07g0669675	321	242	165	73	143	105	13.4459	12.2767	7.63126	3.53527	6.68283	5.22829	0.021448	-1.10757	down	Hypothetical protein.
Os11g0598800	699	732	575	279	374	240	6.89104	8.73508	6.42277	3.16056	4.09199	2.72962	0.000163174	-1.11299	down	Tetratricopeptide-like helical domain containing protein.
Os05g0146100	826	778	935	425	513	194	12.4917	14.2873	15.8569	7.4245	8.71962	3.42319	0.0052635	-1.11364	down	PDZ/DHR/GLGF domain containing protein.
Os08g0114225	2019	1193	1852	978	807	429	167.233	120.192	163.132	93.0573	73.649	43.1746	0.00192508	-1.11592	down	Hypothetical protein.
Os03g0132000	1245	653	447	181	405	422	53.8796	34.2727	21.1785	9.04056	19.4096	21.7419	0.0349198	-1.11855	down	Similar to 4-coumarate-CoA ligase-like protein.
Os12g0114500	1473	2511	2337	583	1099	1151	199.419	412.199	345.9	91.7635	166.464	188.991	0.00628392	-1.12093	down	Similar to Nonspecific lipid-transfer protein (LTP) (Fragment).
Os04g0580001	115	94	74	48	37	38	0.706815	0.700602	0.514506	0.338255	0.252426	0.266375	0.0402356	-1.12526	down	Hypothetical gene.
Os01g0623500	1228	572	420	290	327	328	14.6412	8.14596	5.73352	4.05424	4.34673	4.58605	0.00741274	-1.12533	down	ATPase, AAA-type, core domain containing protein.
Os08g0425100	150	148	106	50	67	60	1.76214	2.1328	1.19657	0.626651	0.770999	0.743626	0.0210737	-1.12625	down	Dynamin family protein.
Os07g0196300	334	234	388	169	173	74	10.4735	8.91434	13.5621	6.09605	6.03494	2.70455	0.0148247	-1.13465	down	Cyclin-like F-box domain containing protein.
Os03g0666600	129	144	135	38	83	58	7.64174	11.3892	8.23526	2.58674	5.16353	3.13718	0.0362593	-1.13642	down	UDP-glucuronosyl/UDP-glucosyltransferase family protein.
Os03g0281000	2050	1290	774	458	619	675	35.0339	26.645	14.7328	9.02512	11.7788	13.5019	0.0028754	-1.13951	down	Similar to Ankyrin-like protein.
Os04g0503500	1083	802	1570	430	496	566	14.5151	12.9084	23.6672	6.55369	7.32959	8.78707	0.000432793	-1.1403	down	Leucine-rich repeat, cysteine-containing subtype containing protein.
Os06g0604200	1654	1115	602	377	559	504	57.8145	45.8642	22.4585	14.7935	21.1286	20.7894	0.00447896	-1.14146	down	Chloroplast-localized phospholipase D, Herbivore defense
Os01g0885500	172	99	157	76	51	55	6.03137	4.18938	5.96938	3.07321	1.9675	2.22398	0.023618	-1.14687	down	Hypothetical conserved gene.
Os01g0190300	1106	709	425	219	420	312	54.1862	42.2193	22.7581	12.2215	22.6788	18.0808	0.00748287	-1.15208	down	Similar to Auxin-responsive protein IAA26 (Indoleacetic acid-induced protein 26) (Phytochrome-associated protein 1).
Os03g0582000	2861	2880	2142	1544	1195	663	95.079	122.089	71.1219	55.734	42.8415	24.3828	0.00108252	-1.15433	down	Similar to Glutamate formiminotransferase.
Os11g0577700	112	124	83	56	40	41	1.20364	1.45829	0.875267	0.63688	0.453203	0.45572	0.0346131	-1.15628	down	Tetratricopeptide-like helical domain containing protein.
Os05g0405000	2109	1255	1235	568	711	656	26.948	19.366	17.6807	8.48072	10.1458	9.8093	7.33217e-06	-1.16146	down	Orthophosphate dikinase precursor (EC 2.7.9.1).
Os12g0228350	110	108	97	55	41	38	4.75298	5.98731	4.5494	3.22714	1.83808	2.01382	0.0214729	-1.16672	down	Conserved hypothetical protein.
Os08g0557600	875	729	453	237	306	325	32.6402	32.6628	20.1101	10.0132	12.2372	13.2738	0.000449784	-1.16978	down	Similar to Monodehydroascorbate reductase (EC 1.6.5.4) (MDAR) (Ascorbate free radical reductase) (AFR reductase).
Rice_newGene_1646	84	68	79	31	43	23	0.469355	0.461526	0.502777	0.197084	0.266643	0.145002	0.0414452	-1.18502	down	#N/A
Os03g0654200	366	384	346	73	240	148	17.6844	25.1339	27.7184	6.80533	14.7526	11.0095	0.0155885	-1.2	down	#N/A
Rice_newGene_3577	324	415	345	62	241	153	27.7725	43.451	32.9946	6.19005	23.326	15.7169	0.0351248	-1.20933	down	#N/A
Os12g0618800	1280	815	541	400	376	296	57.8348	44.8891	26.9451	20.3204	18.5511	15.6351	0.000397092	-1.21068	down	Protein of unknown function DUF266, plant family protein.
Os02g0572400	2005	1029	579	365	612	478	31.4315	19.4694	10.2855	7.00365	10.7085	8.91647	0.00994048	-1.21298	down	Similar to Riboflavin biosynthesis protein ribA, chloroplast precursor [Includes: GTP cyclohydrolase II (EC 3.5.4.25); 3, 4-dihydroxy-2-butanone 4- phosphate synthase (DHBP synthase)].
Os06g0298200	778	389	622	290	278	159	12.6062	8.23475	10.6534	5.2122	5.48028	2.83336	0.000752818	-1.21355	down	Similar to CCT motif family protein.
Os10g0182300	131	144	128	73	38	55	0.492613	0.673105	0.603146	0.406775	0.196988	0.329405	0.0201165	-1.21386	down	Similar to predicted protein.
Os03g0802500	206	159	208	58	84	90	12.4335	11.5364	13.5383	4.00956	5.55049	6.52784	0.00342172	-1.23131	down	ATPase, AAA-type, core domain containing protein.
Os02g0493050	726	1004	866	492	336	235	8.10768	14.4822	12.0548	6.65081	4.54957	3.67178	0.00066906	-1.24276	down	Ankyrin repeat domain containing protein.
Os01g0717000	874	390	397	145	229	277	22.9612	12.3237	11.5977	5.33699	6.63025	8.57567	0.00386815	-1.24469	down	Similar to GmCK1p (EC 2.7.1.32).
Os02g0492900	798	682	810	486	198	231	16.0718	16.7389	18.4498	11.6459	4.88817	5.44342	0.00233479	-1.25017	down	Similar to Ankyrin-like protein-like protein.
Os04g0503550	261	211	381	95	129	118	3.83727	3.72901	6.34485	1.60424	2.10214	1.99243	0.0017044	-1.25308	down	Hypothetical protein.
Os04g0136802	137	112	95	56	54	26	0.928465	0.917102	0.725145	0.436851	0.407857	0.202808	0.0205698	-1.26994	down	Hypothetical gene.
Os07g0480800	776	526	297	165	198	258	46.4946	38.0999	19.4347	11.3192	13.0667	18.2961	0.00253215	-1.27349	down	Cellulase (EC 3.2.1.4).
Os11g0115400	507	546	731	83	352	278	4.00183	5.51897	7.64935	1.15057	4.25761	4.16166	0.0294455	-1.27432	down	Lipid transfer protein LPT IV.
Os01g0607200	87	156	88	32	53	48	3.32213	7.30283	3.66806	1.36607	2.24889	2.1916	0.0402697	-1.27828	down	Amino acid permease subfamily protein.
Os06g0203600	676	528	214	154	213	186	11.1034	10.5253	3.95987	2.90512	3.89182	3.52459	0.00681451	-1.27972	down	Chalcone isomerase domain containing protein.
Os11g0671000	3939	3818	10787	2608	2601	2151	459.165	535.559	1366.73	352.391	337.075	301.641	0.00690042	-1.28001	down	Similar to Dormancy-associated protein.
Os03g0203700	704	601	289	178	231	213	10.347	10.6694	4.71293	2.99343	3.76631	3.6582	0.00126309	-1.28427	down	Similar to Calcium-transporting ATPase 2, plasma membrane-type (EC 3.6.3.8) (Ca(2+)-ATPase isoform 2).
Os08g0553750	93	92	58	32	30	33	0.87624	1.06599	0.568049	0.213001	0.668501	0.552996	0.0219628	-1.28503	down	Protein of unknown function DUF241, plant domain containing protein.
Os10g0545500	219	197	156	43	117	65	7.13284	9.15028	6.50885	1.96976	4.85866	2.79122	0.0144236	-1.28735	down	Similar to xyloglucan endotransglucosylase/hydrolase protein 32.
Os08g0189600	71	88	113	25	35	47	3.95173	5.95626	7.08754	1.6047	2.15508	3.10064	0.0361246	-1.28798	down	Germin-like protein 8-7, Disease resistance
Rice_newGene_706	370	500	358	64	239	181	28.755	47.09	30.7167	5.75278	20.7438	16.5553	0.0183967	-1.30249	down	#N/A
Os03g0403400	156	149	178	33	74	80	7.80055	8.99227	9.5118	1.89577	4.06025	4.84471	0.0134997	-1.30525	down	Six-bladed beta-propeller, TolB-like domain containing protein.
Os05g0556350	87	71	42	31	19	26	2.91709	2.8919	1.55974	1.20223	0.708653	1.02387	0.0476918	-1.31226	down	Hypothetical gene.
Os01g0623550	467	224	169	115	98	108	9.09322	5.29807	3.75013	2.5403	2.10883	2.40133	0.00493866	-1.3151	down	Hypothetical protein.
Rice_newGene_2006	80	53	126	28	40	31	6.60489	5.334	11.1474	2.65233	3.63574	3.06662	0.0383119	-1.31676	down	#N/A
Os04g0223901	248	290	216	42	172	80	5.73244	7.97845	5.49483	1.13872	4.52617	2.12253	0.0339382	-1.31842	down	Dimethylaniline monooxygenase, N-oxide-forming domain containing protein.
Os06g0271500	3962	2812	3304	1329	1331	1164	26.1435	22.3592	24.681	10.2369	9.98703	8.94484	9.49966e-11	-1.32197	down	Transposon, En/Spm-like domain containing protein.
Os08g0567100	897	785	736	421	298	203	6.6084	6.97294	6.0005	3.57384	2.43059	1.75266	2.78408e-05	-1.32418	down	Epsin domain, N-terminal domain containing protein.
Os10g0175500	294	268	310	119	123	90	41.9976	47.6605	47.7005	19.5475	19.7344	15.911	5.69767e-05	-1.33022	down	Hypothetical gene.
Os03g0402800	2937	1594	1329	660	799	716	156.431	102.671	78.2773	41.4387	48.1284	45.8018	4.64305e-06	-1.33518	down	Tify domain containing protein.
Os12g0609500	124	109	125	18	52	65	6.05014	6.45024	6.65502	1.05309	2.74998	3.81086	0.0393527	-1.33662	down	Glucose/ribitol dehydrogenase family protein.
Os05g0569300	1743	1393	991	340	619	576	36.0163	34.6838	22.99	8.14105	14.2565	13.9881	1.65808e-05	-1.35363	down	Similar to G-box binding factor 1.
Os01g0228450	931	894	731	102	447	409	54.7347	64.11	46.4846	6.84159	28.8021	28.8315	0.0162711	-1.35597	down	Hypothetical protein.
Os04g0608300	85	70	50	24	34	18	9.29238	9.19477	5.94804	3.02469	4.08897	2.37171	0.0248934	-1.36054	down	Auxin responsive SAUR protein domain containing protein.
Os09g0555500	258	157	103	44	79	66	14.1087	10.313	6.13253	2.79189	4.71147	4.32596	0.0105568	-1.36547	down	Similar to Chloroplast phytoene synthase 3.
Os06g0716000	79	56	69	28	31	16	1.3402	1.13716	1.31776	0.54836	0.585391	0.29572	0.0170987	-1.36906	down	Protein of unknown function DUF668 family protein.
Os03g0621400	350	277	288	166	71	97	7.51213	7.23001	6.85968	4.08209	1.70515	2.42487	0.00118854	-1.37415	down	Hypothetical conserved gene.
Os08g0114200	464	250	395	181	143	79	32.2996	21.0758	29.5135	14.5445	10.9883	6.66631	0.000684647	-1.37707	down	Similar to CEL5=CELLULASE 5 (Fragment).
Os07g0192000	169	107	148	49	76	30	12.078	9.15296	11.431	4.02361	5.9477	2.58227	0.00806888	-1.38046	down	ATPase, AAA-type, core domain containing protein.
Os03g0102775	284	172	225	75	115	58	231.109	180.79	188.648	71.1711	107.313	59.4897	0.000928938	-1.38163	down	Hypothetical protein.
Rice_newGene_686	115	93	125	63	29	29	1.0241	0.992257	1.28114	0.652919	0.288621	0.296575	0.0158747	-1.3857	down	#N/A
Os01g0124200	626	433	292	93	137	254	62.0722	51.8817	31.4116	10.6129	15.0155	30.4355	0.00508899	-1.38732	down	Similar to Bowman Birk trypsin inhibitor.
Rice_newGene_132	46	58	52	26	18	13	0.272076	0.434363	0.343792	0.301272	0.118392	0.0804092	0.03042	-1.39407	down	#N/A
Rice_newGene_1613	39	45	48	15	16	17	0.321195	0.448986	0.446566	0.129517	0.146086	0.157835	0.0260302	-1.39479	down	#N/A
Os08g0450100	239	355	137	86	89	94	16.2602	29.2407	10.0115	6.71535	6.6638	7.75681	0.00610517	-1.3956	down	Similar to Pectinesterase (EC 3.1.1.11) (Fragment).
Os03g0586700	5926	4969	3034	1312	1935	1783	37.4757	38.0058	21.7211	9.58004	13.6772	12.9717	1.24388e-06	-1.39746	down	Conserved hypothetical protein.
Os04g0441800	290	84	82	51	61	46	17.2576	6.06376	5.24051	3.47315	3.99204	3.29473	0.0422971	-1.40347	down	TGF-beta receptor, type I/II extracellular region family protein.
Os02g0621100	82	102	69	40	36	16	0.889819	1.38715	0.904273	0.452383	0.410616	0.194834	0.0257613	-1.40812	down	Similar to Su(VAR)3-9-related protein 4.
Os12g0547600	375	190	97	72	84	75	5.12186	3.10067	1.46383	1.10797	1.32302	1.17592	0.0143983	-1.41436	down	Calmodulin binding protein-like domain containing protein.
Os02g0492000	497	386	534	250	167	87	12.6514	11.9625	15.0891	7.33759	4.7356	2.57427	0.000694041	-1.42363	down	Ankyrin repeat containing protein.
Os02g0630300	332	265	147	91	76	95	15.8336	15.04	7.60352	5.5138	4.24231	5.43316	0.00114007	-1.42367	down	2OG-Fe(II) oxygenase domain containing protein.
Os03g0625800	190	161	229	84	62	60	5.69235	5.79394	7.55977	2.91431	2.06169	2.13489	0.000487452	-1.42415	down	Zinc finger, C6HC-type domain containing protein.
Os06g0725300	268	217	88	57	90	56	18.6364	17.8365	6.97065	4.81426	6.7622	4.64029	0.0142777	-1.42421	down	Barwin-related endoglucanase domain containing protein.
Os03g0348800	76	37	37	15	18	19	0.916823	0.334035	0.412889	0.174969	0.254803	0.304545	0.0302998	-1.42652	down	Conserved hypothetical protein.
Os09g0572900	87	78	97	37	34	22	1.41154	1.57715	1.8276	0.703162	0.597477	0.411666	0.00590114	-1.42833	down	Dynamin-related protein 1E, Negative regulation of programmed cell death, Control of cytochrome c release
Os02g0493300	174	190	157	72	57	56	7.78968	6.09862	4.08096	3.5397	5.42887	2.42023	0.00049049	-1.4322	down	Tetratricopeptide-like helical domain containing protein.
Os04g0406600	628	333	159	114	115	155	49.7343	31.8279	13.4921	10.3637	9.98086	14.7844	0.00651959	-1.43602	down	Prephenate dehydratase domain containing protein.
Os01g0823100	193	143	54	55	53	28	11.2776	10.1937	3.44327	3.70783	3.44917	1.95692	0.0398755	-1.43927	down	Alpha-expansin OsEXPA2.
Os03g0285800	465	457	213	73	125	199	26.7754	32.9877	13.6846	4.56348	7.88944	11.5107	0.00622506	-1.44213	down	MAP Kinase.
Os04g0662400	195	150	225	40	33	124	22.9103	21.3323	28.6035	5.36134	4.25308	17.6255	0.0406598	-1.44297	down	Auxin responsive SAUR protein family protein.
Os04g0591100	1402	886	1339	235	468	542	79.3095	60.7435	82.4385	15.3991	29.5146	36.877	3.01651e-05	-1.46161	down	Protein of unknown function DUF597 family protein.
Os04g0401751	229	184	79	34	79	55	14.5574	14.2842	5.48019	2.44173	5.604	4.26345	0.0179532	-1.47695	down	Hypothetical protein.
Os04g0401700	370	270	146	89	89	88	11.0862	9.78294	4.7498	3.05468	2.96027	3.17355	0.000684362	-1.47892	down	Potassium transporter, Potassium mediated growth, Salt tolerance
Os04g0357300	727	602	420	209	150	234	3.68421	4.42902	2.39093	1.05624	0.600064	1.09846	5.20978e-06	-1.47947	down	Similar to Helicase-like protein [Oryza sativa (japonica cultivar-group)].
Os02g0815700	253	197	221	32	120	78	4.78787	4.54382	4.72336	0.678825	2.54516	1.71288	0.00598931	-1.48041	down	Similar to D1 protease (Fragment).
Os03g0647600	289	174	187	62	75	82	12.6722	9.34248	9.21684	3.10098	3.72674	4.30341	0.000118969	-1.48105	down	Similar to Nf-Y-A subunit.
Os11g0453550	36	31	36	8	15	12	8.73009	9.25238	9.63819	2.24625	4.07089	3.49442	0.0300681	-1.48232	down	Conserved hypothetical protein.
Os03g0823400	864	457	2000	171	545	407	105.428	66.8062	265.875	24.2173	73.5138	59.7197	0.02997	-1.50144	down	Similar to Bowman-Birk type trypsin inhibitor (WTI).
Os12g0578200	4311	4297	3712	436	2206	1538	169.559	203.469	161.793	20.0205	96.7025	71.6209	0.00532412	-1.50796	down	Similar to Chorismate mutase, chloroplast precursor (EC 5.4.99.5) (CM-1).
Os02g0684400	666	322	1137	84	334	288	55.4809	34.3363	108.138	7.30578	31.5814	28.7165	0.0269727	-1.51719	down	Similar to OXS3 (OXIDATIVE STRESS 3).
Os07g0144600	69	68	69	38	11	19	1.38014	1.70734	2.13676	0.914272	0.209616	0.378649	0.0271238	-1.52421	down	#N/A
Os03g0767000	4858	1449	641	626	662	888	318.102	114.697	44.9143	47.3262	47.7528	70.2315	0.0307809	-1.53183	down	Allene oxide synthase (CYP74A1), Biosynthesis of jasmonic acid (JA)
Os08g0440100	1330	792	1774	242	520	516	175.852	125.916	255.155	37.0844	76.2474	82.8316	0.000123379	-1.53287	down	Similar to Temperature stress-induced lipocalin.
Os03g0102700	2741	1724	2114	694	876	579	164.769	122.817	138.031	48.8753	56.1664	43.1828	2.56276e-11	-1.53685	down	Similar to Expansin-B7.
Os04g0562100	418	118	84	63	78	53	23.1716	7.95858	5.02929	4.03276	4.78328	3.5361	0.0332836	-1.54546	down	Amino acid transporter, transmembrane domain containing protein.
Os06g0141200	102	110	112	47	13	45	4.82681	6.56811	5.54124	2.65451	0.664271	2.48713	0.0181743	-1.5507	down	Similar to RNA-binding protein EWS.
Os06g0725350	238	160	93	44	66	48	47.2033	38.8183	20.032	9.97032	14.456	11.6255	0.00231527	-1.5518	down	Hypothetical gene.
Os07g0673900	376	163	390	111	108	79	41.3152	21.6362	44.1431	13.8582	12.5827	9.4769	0.000220868	-1.55212	down	Hypoxia induced protein, Early stage of hypoxia signalling
Os01g0974200	8583	1990	1692	988	1454	1342	1919.62	554.351	421.658	262.472	371.825	368.646	0.0111305	-1.55454	down	RicMT (Metallothionein-like protein).
Os08g0148600	231	218	174	118	50	34	2.3665	2.88882	2.0847	1.58482	0.667262	0.395516	0.00716688	-1.55639	down	Similar to Endoribonuclease Dicer homolog 3a.
Os11g0215800	58	34	39	7	23	12	15.3123	9.40184	12.644	1.78184	6.52303	3.8701	0.032302	-1.5569	down	#N/A
Os11g0519500	103	84	63	37	14	29	0.89585	0.864116	0.608448	0.370305	0.125394	0.258419	0.0122114	-1.55739	down	Conserved hypothetical protein.
Os03g0409100	699	462	2381	337	397	417	39.1856	30.7807	144.754	21.5624	24.8817	28.3217	0.0176563	-1.55977	down	Hypothetical conserved gene.
Os07g0409500	184	259	206	16	105	92	17.3152	29.3168	21.2016	1.75819	10.9875	10.4188	0.0402697	-1.56578	down	BTB/POZ fold domain containing protein.
Rice_newGene_3422	76	52	68	15	34	14	0.972838	0.808277	0.992138	0.219139	0.482994	0.203181	0.0120045	-1.56591	down	#N/A
Os01g0170051	25	36	30	9	10	10	1.25181	2.18098	1.60997	0.518513	0.550586	0.602409	0.0286672	-1.58686	down	Hypothetical protein.
Os04g0127800	129	55	68	32	35	11	1.43305	0.740048	0.8641	0.39846	0.43363	0.141463	0.0200008	-1.59541	down	Coactivator CBP, KIX domain containing protein.
Os02g0816600	1389	819	494	85	392	361	21.0733	16.877	7.95905	2.08511	6.09818	6.15231	0.0128773	-1.59856	down	Similar to ABC(yeast) homolog1.
Os03g0645900	102	121	60	26	15	47	4.49972	6.95265	3.01341	1.35212	0.909558	2.0471	0.0215973	-1.61157	down	Carotenoid oxygenase family protein.
Os07g0685700	6399	3190	1646	413	1367	1611	325.946	195.408	89.7766	24.136	76.8268	98.838	0.0120575	-1.62085	down	Transcription factor, Response to ethylene stimulus, Wound signaling
Os10g0148700	198	404	267	53	102	120	22.9285	56.6776	33.0767	7.05091	13.0342	16.8962	0.00147794	-1.62714	down	Protein of unknown function DUF1210 family protein.
Os12g0210500	1016	529	660	212	224	229	43.058	27.0326	31.6935	10.1711	10.4384	11.2601	1.4357e-09	-1.63584	down	Conserved hypothetical protein.
Os04g0518800	415	428	531	142	131	146	19.5258	24.4505	27.7747	7.89492	6.95097	8.24216	6.47681e-09	-1.65172	down	Cytokinin synthesis enzyme, Cytokinin-activating enzyme, Regulation of awn length and grain production
Os03g0225100	296	223	74	41	52	84	33.3995	30.605	8.94618	5.26801	6.43768	11.478	0.0127394	-1.65194	down	Mitogen-activated protein kinase (MAPK) kinase, Disease resistance, Drought tolerance
Os04g0489900	97	75	90	27	27	25	4.86701	4.62551	5.0219	1.54798	1.50414	1.47035	0.000426469	-1.65331	down	Conserved hypothetical protein.
Os12g0573600	32	73	41	14	16	15	4.67355	12.9598	6.54853	2.42786	2.65425	2.6668	0.0197623	-1.66031	down	Similar to predicted protein.
Os07g0624600	80	41	39	20	11	16	3.8364	2.42686	2.05408	1.11785	0.588519	0.921212	0.00986478	-1.66154	down	Similar to Trehalose-6-phosphate phosphatase.
Os01g0825800	280	119	67	22	56	58	16.7018	8.0382	4.9893	1.59614	3.81099	4.81984	0.0237013	-1.66169	down	Amino acid transporter, transmembrane domain containing protein.
Os03g0680100	527	212	465	118	124	112	4.40044	2.66551	4.49003	1.09488	1.41074	1.32921	4.76918e-06	-1.67049	down	Similar to TPR Domain containing protein.
Os10g0419400	555	98	148	55	105	68	29.259	6.24501	8.78016	3.33043	6.04613	4.06363	0.0232666	-1.67344	down	Similar to SIPL.
Os08g0550200	43	61	61	13	17	19	2.42278	4.17439	3.70339	0.850904	1.06482	1.29219	0.00426765	-1.69462	down	Multi antimicrobial extrusion protein MatE family protein.
Os01g0860500	71	55	20	18	13	11	6.18683	5.82115	1.87025	1.8165	1.2598	1.16551	0.0270216	-1.70812	down	Similar to Hevamine A precursor [Includes: Chitinase (EC 3.2.1.14); Lysozyme (EC 3.2.1.17)].
Os07g0691300	572	677	269	82	180	182	93.9712	132.192	48.4798	15.4618	32.3434	35.7221	0.000337909	-1.71822	down	Wound-induced protein, Wun1, subgroup domain containing protein.
Os01g0832600	215	158	82	62	36	32	15.2	13.8235	6.29677	5.08706	2.81159	2.60458	0.00204302	-1.72087	down	Similar to Leucoanthocyanidin dioxygenase-like protein.
Os04g0565200	117	78	26	20	18	24	6.86728	5.54654	1.64982	1.3491	1.16515	1.69538	0.023618	-1.73367	down	Similar to Cis-zeatin O-glucosyltransferase 1 (EC 2.4.1.215) (cisZOG1).
Os05g0454500	132	39	58	12	11	39	10.0476	3.59731	4.92251	1.05213	0.930871	3.56272	0.0463523	-1.74611	down	Conserved hypothetical protein.
Os10g0574750	675	223	92	61	87	120	20.7467	8.28431	3.11007	2.17903	2.97543	4.35578	0.0222746	-1.74723	down	Hypothetical gene.
Os04g0688300	1868	312	236	266	180	196	167.983	33.8318	22.9054	27.647	17.8486	21.2465	0.0328455	-1.74779	down	Haem peroxidase, plant/fungal/bacterial family protein.
Os03g0680400	54	57	69	20	18	13	0.955847	1.27025	1.37706	0.407808	0.365629	0.267622	0.00152017	-1.75469	down	Ankyrin repeat domain containing protein.
Os03g0688000	235	361	226	23	102	111	35.3602	67.1413	36.0582	4.06269	17.3001	20.7648	0.00640831	-1.75819	down	Hypothetical conserved gene.
Os10g0124400	74	22	44	10	14	14	0.910734	0.387373	0.604312	0.162128	0.18909	0.135191	0.0135349	-1.76456	down	Hypothetical conserved gene.
Os01g0811001	23	29	42	8	14	4	0.233796	0.39655	0.389307	0.0650294	0.119788	0.0826857	0.0185096	-1.79601	down	Hypothetical conserved gene.
Os07g0225300	1334	1004	304	203	216	292	121.037	113.424	28.8104	21.1245	21.5958	31.7201	0.000369569	-1.80389	down	OsNAC3 protein.
Os02g0572600	76	44	32	12	24	5	5.0624	3.53665	2.28083	0.921104	1.75259	0.404136	0.0176563	-1.80418	down	Protein kinase PKN/PRK1, effector domain containing protein.
Os08g0203400	154	44	56	30	14	22	1.31031	0.453729	0.54001	0.293017	0.134092	0.215127	0.0128181	-1.81043	down	Protein kinase, core domain containing protein.
Os04g0542800	459	209	196	72	75	81	15.2169	8.42696	7.08099	2.74539	2.75559	3.20659	8.36969e-06	-1.81565	down	Transporter of the Copper-Nicotianamine Complex, Fe(III)-deoxymugineic acid transporter, Copper distribution, Allocation of iron
Os08g0409100	1015	263	185	78	127	169	39.8338	12.6321	7.98103	3.52052	5.55873	7.86058	0.00741274	-1.82334	down	Trehalose-6-phosphate phosphatase.
Os03g0324200	431	203	115	64	77	55	11.9774	6.79182	3.46317	2.02399	2.33546	1.79287	0.000488166	-1.82834	down	Transcription factor involved in the ethylene signal transduction pathway, Positive regulator of ethylene response, Wound signaling
Os05g0367200	325	248	316	120	57	59	9.26362	8.41658	9.74305	3.88807	1.7389	1.93137	4.76918e-06	-1.83602	down	Conserved hypothetical protein.
Os11g0671100	88	70	298	40	64	18	7.05763	6.81834	26.3529	3.68807	5.67523	1.69815	0.0287336	-1.85649	down	Hypothetical protein.
Os11g0116300	33	29	34	6	8	11	2.31452	2.4619	2.66383	0.489676	0.627509	0.915083	0.00532412	-1.85693	down	Chalcone isomerase domain containing protein.
Os04g0327100	52	35	59	23	10	5	1.73655	2.53723	2.13696	0.880219	0.37021	0.196683	0.0108269	-1.8579	down	#N/A
Os08g0316900	505	342	153	41	102	116	45.4978	37.9432	15.3042	4.00932	10.4514	12.2341	0.00100962	-1.85866	down	Hypothetical protein.
Os10g0540800	878	653	1180	189	258	265	6.69143	6.07911	10.4587	1.45968	2.04533	2.18267	1.34155e-10	-1.85868	down	Conserved hypothetical protein.
Os10g0550900	32	49	37	3	14	14	2.55826	4.83174	3.14954	0.274026	1.22912	1.36592	0.0141463	-1.87215	down	Proline oxidase domain containing protein.
Os11g0125900	1361	621	260	171	205	183	28.733	17.061	6.60944	4.89315	5.04245	5.24263	0.00025919	-1.89105	down	Similar to GDA1/CD39 family protein, expressed.
Os07g0551600	167	94	51	33	19	26	3.95276	2.71654	1.30943	0.897079	0.497299	0.731165	0.00226568	-1.89334	down	Similar to Cellulose synthase-like CslF9.
Os11g0621300	1030	1065	1550	373	336	228	14.3639	17.9013	24.3912	5.94914	5.05702	3.70131	3.05542e-11	-1.90547	down	Protein of unknown function DUF1399 family protein.
Os03g0250000	1533	914	421	177	285	253	34.9765	26.3996	11.4507	5.58352	7.91203	7.81212	8.16187e-06	-1.90971	down	Conserved hypothetical protein.
Os01g0850900	334	273	231	8	113	92	33.9888	33.7338	25.4028	0.952872	12.8857	11.4102	0.0260404	-1.90996	down	SOUL haem-binding protein domain containing protein.
Os06g0141700	98	70	386	34	57	50	15.2538	13.1796	66.6688	6.0989	9.86391	9.40943	0.0181743	-1.91635	down	Similar to Early nodulin.
Os04g0639100	296	261	80	38	87	36	20.1705	21.7736	6.01152	2.91893	6.57358	2.87481	0.00312621	-1.92134	down	Conserved hypothetical protein.
Os11g0631825	123	119	94	63	11	10	0.87579	1.03441	0.759779	0.510888	0.0868656	0.0806955	0.0273524	-1.92478	down	Conserved hypothetical protein.
Os07g0684100	1738	1423	7160	514	1083	1024	98.5537	97.4616	445.434	34.106	68.8612	69.7793	0.00491795	-1.92482	down	Similar to Thioredoxin-like 1.
Os06g0608700	209	261	331	33	113	59	16.1438	24.5126	28.376	3.03049	10.0857	5.43821	0.000153715	-1.92667	down	Similar to Fructose-bisphosphate aldolase, cytoplasmic isozyme (EC 4.1.2.13).
Os03g0702500	82	33	38	15	10	12	7.00066	3.41594	3.47215	1.46392	0.934163	1.24005	0.0028754	-1.93202	down	UDP-glucuronosyl/UDP-glucosyltransferase family protein.
Os08g0384500	364	68	51	43	36	34	4.57909	1.00445	0.742939	0.629501	0.385272	0.520477	0.0261257	-1.93816	down	ABC transporter-like domain containing protein.
Os10g0574700	183	72	28	11	22	34	19.7014	9.3088	3.28402	1.35444	2.59621	4.39868	0.031725	-1.94656	down	Protein of unknown function DUF597 family protein.
Os03g0259400	31	56	54	5	9	21	2.77342	6.08759	5.20266	0.517402	0.893613	2.27817	0.0115896	-1.95161	down	Similar to Leucoanthocyanidin reductase (EC 1.17.1.3) (Leucocyanidin reductase).
Os06g0702200	39	29	63	19	9	4	2.03108	1.83551	3.60526	1.14414	0.52177	0.249077	0.0127343	-1.95495	down	Conserved hypothetical protein.
Os04g0317800	26	28	27	3	16	1	3.31005	4.30736	3.77447	0.437478	2.25856	0.152066	0.0375063	-1.95896	down	Pollen allergen Lol p2 family protein.
Os05g0445100	773	236	150	68	118	86	22.3165	8.51098	4.79788	2.236	3.75358	2.92069	0.00118799	-1.9635	down	Cytochrome P450 family protein.
Os03g0817200	29	24	22	3	6	9	2.66972	2.69876	2.1614	0.318434	0.611557	1.00863	0.0096636	-1.96422	down	Amino acid transporter, transmembrane domain containing protein.
Os03g0236200	113	282	189	55	52	40	5.16986	15.5315	9.39843	2.90904	2.62002	2.19832	0.00015609	-1.96594	down	Similar to Glutamate decarboxylase isozyme 3 (EC 4.1.1.15).
Os04g0121100	448	107	51	31	61	48	7.74237	2.23201	0.989208	0.621762	1.15821	0.953134	0.0250775	-1.9687	down	Similar to OSIGBa0115D20.4 protein.
Os02g0689900	844	126	96	67	67	107	40.3172	7.41387	5.01778	3.59883	3.54452	6.18573	0.0287774	-1.97191	down	TGF-beta receptor, type I/II extracellular region family protein.
Os01g0775400	1343	722	355	161	189	221	73.3466	47.9639	20.8772	9.595	11.1615	14.6236	4.67277e-06	-1.97826	down	Similar to Cytokinin dehydrogenase 5 precursor (EC 1.5.99.12) (Cytokinin oxidase 5) (CKO5) (AtCKX5) (AtCKX6).
Os07g0271000	76	72	48	13	12	22	1.44643	1.66394	1.03964	0.284807	0.254427	0.481944	0.000644573	-1.97914	down	Similar to GDP dissociation inhibitor protein OsGDI1.
Os04g0679500	103	85	653	66	64	75	18.1594	18.278	125.904	13.3393	12.546	16.0531	0.0334375	-1.98006	down	Hypothetical protein.
Os04g0509600	169	67	45	15	21	29	8.36887	4.06024	2.35891	0.800544	1.15391	1.67017	0.0039538	-1.98819	down	Ammonium transporter, Ammonium uptake, Ammonium transport
Os04g0679400	1393	1072	7138	886	778	666	140.357	128.466	826.802	109.123	89.6715	84.4163	0.00716688	-1.98961	down	Similar to H0801D08.15 protein.
Os01g0313300	162	238	1119	173	47	146	24.643	44.0242	184.649	30.2201	7.89076	26.9577	0.0364292	-1.9941	down	Similar to EREBP-3 protein (Fragment).
Os01g0175100	575	319	843	100	106	202	72.7162	49.2176	115.007	14.7465	15.0377	31.2818	6.14709e-06	-2.00249	down	Kv1.4 voltage-gated K+ channel family protein.
Rice_newGene_2545	32	22	23	4	11	3	0.759356	0.634186	0.622916	0.10822	0.288667	0.0809974	0.00690042	-2.00615	down	#N/A
Os03g0569000	176	163	189	42	56	28	1.29644	1.31367	1.60464	0.315969	0.405065	0.207289	9.81435e-07	-2.00697	down	Conserved hypothetical protein.
Os04g0182200	138	106	21	22	24	16	7.33411	6.7987	1.22002	1.35624	1.4212	1.01289	0.0147709	-2.00875	down	2OG-Fe(II) oxygenase domain containing protein.
Os02g0491900	35	24	23	11	6	2	0.418507	0.482327	0.287535	0.130642	0.0637904	0.0770862	0.00659725	-2.01231	down	Ankyrin repeat domain containing protein.
Os03g0285300	79	18	25	12	4	11	17.4453	4.96176	5.92756	3.1073	0.996606	2.98812	0.025518	-2.02394	down	Conserved hypothetical protein.
Os04g0689000	2638	498	345	224	272	270	231.988	52.5969	32.8651	22.6073	26.1902	28.4198	0.00428413	-2.0275	down	Similar to Peroxidase (EC 1.11.1.7).
Os01g0159300	1194	568	268	140	176	133	19.895	11.5998	5.24376	2.90912	3.40755	2.74196	1.03937e-05	-2.0697	down	Zinc finger, RING/FYVE/PHD-type domain containing protein.
Os10g0373300	68	132	43	14	22	20	0.780552	4.88378	4.73314	0.323214	4.34577	4.32175	0.00233479	-2.07989	down	#N/A
Os07g0615200	8403	4405	1769	1043	1183	955	421.594	272.327	96.3524	60.7626	66.4634	57.2866	2.59644e-06	-2.09283	down	Tify domain containing protein.
Os12g0623600	4622	3633	18616	1912	1939	2183	172.424	165.931	768.924	82.2625	81.0491	96.474	0.000560822	-2.0965	down	Protein of unknown function DUF1637 family protein.
Os01g0699500	1296	437	182	67	75	260	104.302	42.9274	15.7909	6.21969	6.68602	25.6197	0.0143983	-2.10078	down	Serine/threonine protein kinase domain containing protein.
Os08g0450200	33	25	25	4	5	9	1.61663	1.473	1.32213	0.223329	0.266983	0.528912	0.00287915	-2.10567	down	Similar to Pectin methylesterase (Fragment).
Os10g0364900	64	38	141	11	30	13	10.5082	7.59453	25.4769	2.15833	5.61618	2.59383	0.00640831	-2.10591	down	Conserved hypothetical protein.
Os10g0576600	1374	1102	6632	539	712	781	97.7726	95.1831	517.548	44.1471	55.9154	66.6411	0.00248638	-2.10887	down	Tetratricopeptide-like helical domain containing protein.
Os01g0750500	216	75	62	25	12	36	12.5506	5.23918	3.98635	1.69932	0.777318	2.48979	0.00269941	-2.13556	down	Protein of unknown function DUF814 domain containing protein.
Os11g0632001	410	478	331	182	16	62	4.11624	5.64316	2.98833	1.5337	0.117619	0.678331	0.00659725	-2.15809	down	#N/A
Os01g0739500	598	144	152	39	58	84	23.8637	7.01416	6.84359	1.79519	2.57824	3.92255	0.000659953	-2.16022	down	Conserved hypothetical protein.
Os06g0700700	5034	2275	873	470	617	596	53.1715	28.5619	10.3303	5.62002	7.04147	7.44659	1.75274e-05	-2.1666	down	Similar to P1B-type heavy metal transporting ATPase.
Os07g0661450	55	18	21	8	6	5	22.2384	0.605315	12.7004	7.22433	0.1845	18.3033	0.0061362	-2.17516	down	Similar to predicted protein.
Os09g0545700	27	23	154	21	12	10	4.75576	4.89671	30.0356	4.27113	2.35307	2.11689	0.0423126	-2.18321	down	Similar to Auxin induced protein.
Os08g0127100	44	41	41	9	5	12	2.21456	2.55946	2.30415	0.473081	0.227573	0.735768	0.000366037	-2.1896	down	Amino acid transporter, transmembrane family protein.
Os01g0263900	577	318	610	16	155	141	25.6991	17.172	30.2005	0.830561	7.73702	7.43803	0.00255637	-2.19176	down	Hypothetical protein.
Os12g0242700	56	45	21	7	11	7	3.01452	3.14662	1.38289	0.465788	0.706201	0.462363	0.0017044	-2.19731	down	Similar to 3-oxoacyl-[acyl-carrier-protein] reductase 1, chloroplast precursor (EC 1.1.1.100) (3-ketoacyl-acyl carrier protein reductase 1) (Beta- keto acyl-carrier protein reductase 1).
Os08g0550301	42	101	65	7	18	19	2.62327	7.63205	4.4073	0.513146	1.25672	1.44324	0.00150608	-2.20602	down	Hypothetical protein.
Os03g0259500	34	127	151	21	22	23	2.10553	10.2055	9.28376	1.48451	1.7012	1.51494	0.00256725	-2.21546	down	Similar to Ubiquitin.
Os10g0466800	196	35	43	20	24	9	19.0916	4.15188	4.58288	2.22785	2.5705	1.04813	0.0113427	-2.22493	down	Conserved hypothetical protein.
Os09g0439200	1347	523	158	157	139	101	70.9283	33.417	9.14265	9.62946	8.16966	6.35728	0.000744614	-2.22847	down	Jasmonate ZIM-domain protein, Jasmonate-induced resistance to bacterial blight, Repressor of jasmonic acid signaling
Os01g0244000	55	32	44	1	13	12	5.28984	3.6601	4.56227	1.51389e-05	1.31688	1.39116	0.00249939	-2.23723	down	Domain of unknown function DUF1618 domain containing protein.
Os05g0127500	198	97	50	20	17	30	12.2791	7.24887	3.35948	1.44686	1.17259	2.25308	0.00045904	-2.24561	down	Similar to Leucoanthocyanidin dioxygenase-like protein.
Os07g0559700	260	217	49	17	34	51	20.2751	21.8004	4.76019	1.36297	3.1443	4.68825	0.00242085	-2.27853	down	Similar to Monosaccharide transporter 3.
Os03g0225150	60	40	21	12	4	7	33.2605	28.2504	12.2293	7.67981	2.49324	4.87124	0.00199996	-2.28608	down	Hypothetical protein.
Os03g0645966	117	85	40	8	7	31	9.98299	8.79922	3.6559	0.787672	0.662206	3.20922	0.00473893	-2.28622	down	Hypothetical gene.
Os07g0551650	686	263	150	90	57	59	32.9059	15.2835	7.78214	4.92422	2.99891	3.38312	2.45384e-05	-2.29044	down	Hypothetical gene.
Os02g0530100	3204	3018	3508	577	571	733	320.92	361.013	391.844	63.8269	60.9834	85.1298	7.91996e-27	-2.30377	down	Similar to C4-dicarboxylate transporter/malic acid transport protein.
Os04g0530500	847	804	4483	274	326	591	38.7381	45.3275	228.017	14.5434	16.6171	32.195	0.00180056	-2.30431	down	Zinc finger, RING/FYVE/PHD-type domain containing protein.
Os01g0266400	317	230	2189	170	195	160	28.7557	26.1961	418.922	22.5061	23.1524	23.6904	0.00754444	-2.33106	down	Conserved hypothetical protein.
Os12g0120100	160	56	34	5	13	26	16.3499	6.9829	3.79096	0.581865	1.464	3.202	0.00622506	-2.36556	down	Protein of unknown function DUF567 family protein.
Os05g0344200	2458	968	7989	457	885	772	321.353	153.606	1124.97	69.8964	129.224	123.432	0.000721123	-2.36755	down	Conserved hypothetical protein.
Os02g0636400	69	61	66	14	1	20	3.23714	3.47366	3.47553	0.721509	0.000710229	1.09407	0.00176411	-2.38868	down	Leucine-rich repeat, cysteine-containing subtype containing protein.
Os10g0544600	57	64	359	19	30	37	3.69173	4.46578	26.3091	1.49416	2.2327	2.16174	0.00659725	-2.42571	down	Zinc finger, RING/FYVE/PHD-type domain containing protein.
Os07g0564500	141	55	54	12	19	11	7.7253	3.70177	3.14486	0.826552	1.08346	0.64398	4.92746e-05	-2.45964	down	Pyridine nucleotide-disulphide oxidoreductase, NAD-binding region domain containing protein.
Os01g0318400	994	811	5154	523	350	344	169.166	166.293	945.675	102.205	65.5755	71.1242	0.000488166	-2.4599	down	Conserved hypothetical protein.
Os08g0518900	55	18	241	16	19	19	2.901	1.15391	14.0357	0.972485	1.11071	1.18967	0.0180946	-2.46656	down	Chitinase (EC 3.2.1.14).
Os04g0546800	3754	1010	539	211	258	395	296.671	96.4368	45.4058	19.1717	22.3941	37.788	8.4329e-05	-2.46896	down	Pathogenesis-related transcriptional factor and ERF domain containing protein.
Os01g0923000	337	188	220	15	63	47	64.6812	44.0627	46.1594	3.14685	13.3568	10.8901	6.99547e-07	-2.48965	down	Conserved hypothetical protein.
Os01g0303800	1040	710	3785	388	300	248	117.393	96.8604	464.103	50.447	37.5008	33.8417	2.43526e-05	-2.50459	down	UspA domain containing protein.
Os02g0627100	513	214	36	14	17	90	18.8432	9.43605	1.4305	0.594361	0.687483	3.9636	0.0359179	-2.50509	down	Similar to Phenylalanine ammonia-lyase (EC 4.3.1.5).
Os01g0318202	1047	790	5338	539	341	326	58.006	53.7579	325.613	33.8463	20.4781	20.6815	0.000460339	-2.51592	down	Hypothetical gene.
Os06g0700601	153	73	31	15	16	10	7.75345	4.48019	1.76797	0.868765	0.89854	0.592063	0.000350312	-2.53276	down	Hypothetical gene.
Os02g0160900	108	64	287	43	12	18	9.72679	7.12242	28.4781	4.40987	1.20236	1.9216	0.000846021	-2.57302	down	Protein of unknown function wound-induced domain containing protein.
Os03g0114100	38	53	444	29	20	36	8.31792	14.3461	104.383	7.32305	4.88653	9.69151	0.018735	-2.59671	down	Conserved hypothetical protein.
Os01g0628700	377	108	36	14	28	35	14.7885	5.11015	1.5313	0.636639	1.21743	1.64756	0.00288017	-2.60951	down	Cytochrome P450.
Os08g0128000	518	329	2961	218	184	189	13.654	10.8407	93.4227	6.64147	5.4333	5.90955	0.000795997	-2.62997	down	Galactose oxidase/kelch, beta-propeller domain containing protein.
Os02g0654700	282	96	29	14	13	32	29.8431	12.4081	3.2855	1.70314	1.51839	4.11776	0.00307846	-2.63504	down	AP2/ERF family protein, Abiotic stress response
Os03g0194900	364	366	159	22	45	69	25.7506	31.591	12.2961	1.71486	3.44694	5.86304	3.40579e-07	-2.63521	down	Uncharacterised conserved protein UCP037471 domain containing protein.
Os02g0620600	172	25	16	2	20	8	12.2316	2.16665	1.22124	0.163101	1.5661	0.690371	0.0335856	-2.66605	down	Ammonium transporter, Ammonium uptake
Os02g0685200	146	41	65	5	11	20	5.40905	1.84025	2.61304	0.213657	0.451089	0.887501	0.0001765	-2.67036	down	MYB transcription factor, Transcriptional activator in mediating stress and rhythm responsivegene expression
Os05g0560900	151	42	34	8	18	6	7.67387	2.592	1.83771	0.416758	1.02713	0.306253	0.000646304	-2.69414	down	Similar to gibberellin 2-beta-dioxygenase.
Os12g0541300	273	155	956	95	62	47	6.64313	4.30434	25.6785	2.76938	1.66913	1.2605	7.53292e-05	-2.69762	down	NADPH oxidase, Respiratory burst oxidase homolog, Ethylene-induced aerenchyma formation in roots under oxygen-deficient conditions
Os11g0111200	111	12	91	6	21	3	13.0993	1.65136	11.6262	0.739091	2.72514	0.384749	0.00916363	-2.72009	down	Conserved hypothetical protein.
Os01g0834900	1771	848	237	128	88	181	601.042	362.269	86.4575	50.8407	33.9778	75.7449	1.19199e-05	-2.72089	down	Hypothetical conserved gene.
Os05g0343400	2150	1099	279	92	99	293	139.809	85.8875	19.4201	6.87763	7.04837	23.0268	0.0001765	-2.73801	down	WRKY transcription factor, Disease resistance, Defense response
Os04g0583200	152	50	476	8	40	47	19.0368	7.60403	64.8436	1.15591	5.55017	7.12779	0.00473893	-2.75916	down	Conserved hypothetical protein.
Os11g0139700	1403	759	7250	393	407	508	18.5771	12.3885	110.482	5.86909	5.99368	7.58242	0.000260495	-2.78486	down	Hypothetical conserved gene.
Os03g0123800	91	47	20	5	8	8	11.3949	7.16803	2.70884	0.715192	1.10406	1.21885	0.000201063	-2.78816	down	Similar to Hydrolase.
Os07g0663800	38	32	27	3	5	5	4.72163	4.80776	3.63149	0.427574	0.684332	0.750348	1.19199e-05	-2.79461	down	Similar to Oxidoreductase, short chain dehydrogenase/reductase family protein, expressed.
Os02g0626600	173	106	13	8	8	22	6.99392	5.13466	0.571635	0.372279	0.355606	1.06033	0.00530004	-2.81697	down	Similar to Phenylalanine ammonia-lyase.
Os04g0639000	372	181	31	9	23	43	53.2514	31.973	4.93973	1.48333	3.66353	7.42233	0.00284827	-2.83192	down	Conserved hypothetical protein.
Os12g0541350	156	98	698	61	47	20	3.97021	3.02115	19.6041	1.7773	1.33031	0.603051	0.000517521	-2.83908	down	Hypothetical protein.
Os03g0803500	600	250	2498	230	104	99	31.345	15.874	144.317	13.8142	6.04163	6.09926	0.000377976	-2.88241	down	Similar to Prolyl 4-hydroxylase alpha-1 subunit-like protein.
Os02g0205700	216	69	31	10	9	18	14.0893	5.46664	2.18963	0.74358	0.643597	1.4087	0.000249361	-2.94259	down	Hypothetical protein.
Os01g0141000	91	18	158	14	11	7	7.17197	1.72057	13.42	1.27283	0.959568	0.668519	0.000530586	-2.9578	down	AP2/ERF and B3 domain-containing protein, Salt stress response
Os07g0190000	703	110	37	30	33	32	18.966	3.71298	1.03388	0.949196	1.00139	1.04727	0.00232907	-2.98719	down	Similar to 1-deoxy-D-xylulose 5-phosphate synthase 2 precursor.
Os12g0582700	414	89	12	32	3	22	28.4075	7.42345	0.895863	2.52048	0.227487	1.81112	0.0312486	-2.98924	down	Similar to Cytochrome P450.
Os03g0181100	1365	433	200	46	26	150	178.203	68.6895	28.0479	6.66048	3.67049	23.3154	0.000286053	-3.01048	down	Tify domain containing protein.
Os11g0120300	219	29	24	5	9	15	26.0716	4.19917	3.10499	0.678337	1.17586	2.14936	0.00346203	-3.04218	down	Protein of unknown function DUF567 family protein.
Os10g0565150	551	294	166	10	48	53	34.6439	22.3994	11.1959	0.648375	3.24517	3.90236	5.72401e-07	-3.08294	down	Hypothetical gene.
Os05g0525900	271	167	2980	182	77	126	22.348	17.1765	264.856	17.2851	7.07546	12.5987	0.00514107	-3.09008	down	Similar to Zing finger transcription factor PEI1.
Os01g0880800	49	21	264	24	7	6	4.12086	2.13379	23.6528	2.32627	0.648198	0.610118	0.00690042	-3.09787	down	Similar to Acyl-[acyl-carrier-protein] desaturase, chloroplast precursor (EC 1.14.19.2) (Stearoyl-ACP desaturase).
Os04g0583900	871	224	500	30	96	44	16.5616	5.13652	10.6417	0.662497	2.03628	0.979946	1.5509e-09	-3.12284	down	Similar to LHY protein.
Os10g0437500	41	15	468	28	13	14	6.59092	2.93607	80.7727	5.22824	2.33257	2.76082	0.0171508	-3.18722	down	Rossmann-like alpha/beta/alpha sandwich fold domain containing protein.
Os10g0565200	242	115	62	5	13	24	23.5432	11.0046	5.16293	0.646384	0.942408	2.40618	3.52508e-06	-3.19322	down	Hypothetical conserved gene.
Os03g0129400	527	763	809	124	65	33	73.2247	130.654	124.858	20.0231	10.1066	5.39321	3.95127e-13	-3.1966	down	Conserved hypothetical protein.
Os01g0884300	407	144	260	9	31	41	22.064	9.49088	15.3576	0.560098	1.86095	2.65325	4.34194e-09	-3.20972	down	No apical meristem (NAM) protein domain containing protein.
Os12g0406000	132	100	128	16	7	13	3.86458	1.32668	1.91094	0.235032	0.0705929	0.597875	5.42e-12	-3.23148	down	Conserved hypothetical protein.
Os04g0583266	60	31	189	1	10	16	11.4338	7.16298	39.3636	0.216304	2.08989	3.68439	0.000928938	-3.28697	down	Hypothetical protein.
Os03g0180900	357	162	43	10	15	26	22.2754	12.4859	2.92933	0.722062	1.04648	1.94451	1.50721e-05	-3.32961	down	Tify domain containing protein.
Os01g0858350	1113	690	113	37	38	95	75.0343	56.284	8.11842	2.82041	2.74055	7.64687	6.26464e-06	-3.37861	down	Similar to cytochrome P450.
Os01g0868000	190	82	22	6	9	9	25.8457	13.5473	3.17651	0.94288	1.35607	1.50077	2.45384e-05	-3.47684	down	AP2/ERF transcription factor, Abiotic stress response, Salt stress response
Os01g0705750	2423	243	78	39	43	119	223.448	27.0486	7.74267	4.12301	4.35001	13.2113	0.00236607	-3.56769	down	Hypothetical protein.
Os02g0575000	53	31	22	0	3	5	8.04022	5.68376	3.65083	0	0.51212	0.920575	1.89941e-06	-3.57756	down	Conserved hypothetical protein.
Os04g0635500	317	286	7201	187	95	339	66.4606	73.3757	1642.8	45.7874	22.3781	86.5329	0.00706683	-3.58754	down	Similar to Wound induced protein (Fragment).
Os06g0142300	373	166	5013	96	182	157	62.4448	33.8281	933.32	18.6135	34.0812	31.7705	0.00233479	-3.62648	down	Early nodulin 93 ENOD93 protein family protein.
Os04g0399800	40	56	37	0	8	2	4.8678	8.28963	4.82923	0	1.08272	0.296645	5.67908e-07	-3.64692	down	Similar to Ethylene-responsive transcription factor 12 (Ethylene-responsive element binding factor 12) (EREBP-12) (AtERF12).
Os01g0816100	1200	485	158	14	46	65	84.631	41.4771	12.0456	1.15424	3.60952	5.56611	2.16999e-07	-3.75152	down	Similar to NAC domain protein.
Os09g0517100	1647	899	168	82	70	35	18.5755	12.2767	2.03805	1.03565	0.86177	0.464591	3.62393e-08	-3.75478	down	NB-ARC domain containing protein.
Os07g0673400	172	115	2514	33	81	85	20.0972	16.3756	317.063	4.16989	10.5851	12.1271	0.00139026	-3.76584	down	Rossmann-like alpha/beta/alpha sandwich fold domain containing protein.
Os01g0127600	4520	707	136	98	128	107	533.267	102.459	17.4556	13.325	16.6813	15.3586	0.000118969	-3.83766	down	Similar to Bowman-Birk type proteinase inhibitor D-II precursor (IV).
Os06g0142350	598	351	6227	177	168	138	82.6965	58.6545	957.71	27.5997	25.4059	22.7691	0.000118969	-3.84291	down	Similar to Early nodulin.
Os06g0142200	875	280	9656	311	180	231	121.927	42.927	1484.69	47.4149	28.6347	37.6938	0.000937395	-3.84516	down	Early nodulin.
Os08g0474000	170	78	66	1	0	16	22.5039	12.4232	9.47009	0.154124	0	2.57314	1.80874e-05	-4.04956	down	Similar to AP2 domain containing protein RAP2.6 (Fragment).
Rice_newGene_2893	14	1470	61	6	33	54	5.36805	707.101	25.6709	2.65412	14.2059	25.1522	0.0240016	-4.09985	down	#N/A
Os01g0705700	458	34	19	7	1	15	27.9052	2.51283	1.23925	0.491655	0.0671234	1.10635	0.00226568	-4.23999	down	Similar to Transcription factor ICE1 (Inducer of CBF expression 1) (Basic helix- loop-helix protein 116) (bHLH116) (AtbHLH116).
Os06g0125200	67	44	984	20	22	13	6.23631	4.98809	99.6041	2.12673	2.25928	1.43796	0.000302563	-4.26388	down	Protein of unknown function DUF581 family protein.
Os01g0880850	351	143	2267	80	20	35	41.9361	20.7639	295.193	10.961	2.64717	5.0572	2.24361e-05	-4.28302	down	Hypothetical protein.
Os03g0305400	424	257	3372	76	23	92	32.2079	24.7896	276.357	6.67	1.896	8.40339	1.49797e-05	-4.33426	down	UspA domain containing protein.
Os05g0469600	195	28	78	13	0	0	8.75452	1.51302	3.80215	0.668601	0	0	0.000249361	-4.3464	down	Similar to Pyruvate decarboxylase (Fragment).
Os03g0741100	419	98	25	11	4	8	30.5632	8.67986	1.9696	0.93893	0.325382	0.710336	8.16187e-06	-4.3758	down	Basic helix-loop-helix transcription factor, Drought tolerance
Os02g0467600	30	38	79	1	0	5	1.42894	2.18797	4.08051	0.0551831	0	0.28768	4.78845e-08	-4.47444	down	Similar to Cinnamate 4-hydroxylase CYP73.
Os03g0172100	74	37	1086	27	7	17	16.1076	9.99263	254.142	6.91082	1.72531	4.54885	0.00052589	-4.482	down	Similar to Leucine zipper protein.
Os05g0469701	167	26	71	7	2	1	7.60389	1.43573	3.52031	0.364574	0.100432	0.0543782	1.01528e-07	-4.53606	down	Hypothetical protein.
Os12g0111600	664	248	7122	132	64	55	98.0052	43.8645	1153.3	22.6842	10.5252	9.7903	1.31455e-05	-4.94342	down	Hypoxia induced protein conserved region family protein.
Os01g0314800	288	61	32	1	2	7	46.2227	11.9289	5.6069	0.189876	0.36478	1.3764	2.60252e-07	-5.04008	down	Late embryogenesis abundant protein 3 family protein.
Os10g0392400	664	216	90	6	4	12	77.8557	30.8246	11.3716	0.8136	0.519845	1.71462	1.00768e-12	-5.29661	down	Tify domain containing protein.
Os06g0142400	842	424	8501	100	60	53	145.592	89.9961	1619.59	19.8327	11.6045	11.1994	1.37301e-07	-5.46329	down	Early nodulin.
Os04g0301500	2053	787	158	4	12	36	165	80.9742	13.9638	0.267787	0.962566	2.64865	1.3079e-09	-5.69531	down	Helix-loop-helix DNA-binding domain containing protein.
Os01g0248701	264	107	24	5	0	0	33.0451	16.2365	3.22848	0.708404	0	0	1.43503e-08	-6.07504	down	Terpenoid synthase domain containing protein.
Os01g0897700	67	130	97	1	1	1	3.28188	7.75417	5.29637	5.81813e-05	4.577e-05	6.9833e-05	2.04904e-18	-6.41636	down	Similar to FH protein NFH1.
Os02g0181300	681	393	78	0	0	11	47.5068	33.0012	5.88642	0	0	0.922038	5.17089e-10	-6.53793	down	WRKY transcription factor, Defense response
Os06g0649000	492	161	70	1	0	2	41.7104	16.5131	6.31064	0.097234	0	0.205002	1.78032e-17	-7.6107	down	PAMP (pathogen-associated molecular pattern)-responsive transrepressor, Defense response
Os02g0778801	62	28	44	0	0	0	5.63251	3.09401	4.2516	0	0	0	1.15795e-14	-8.42868	down	Hypothetical conserved gene.
Os05g0162800	116	106	39	0	0	0	8.2161	9.24422	2.98122	0	0	0	1.06879e-17	-9.40924	down	SANT domain, DNA binding domain containing protein.
Os02g0778800	319	211	282	0	0	0	54.2741	43.548	52.2383	0	0	0	1.37922e-50	-11.0381	down	Hypothetical protein.
622 genes were identified as differentially expressed genes (DEGs) with the cut-off for FDR (False Discovery Rate)<0.05 and FC (Fold Change )≥2
