# Supplementary material for: Analysing the rice young panicle transcriptome reveals the gene regulatory network controlled by TRIANGULAR HULL1
Source: Rice (N Y). 2019 Feb 6;12:6. doi: 10.1186/s12284-019-0265-2 (PMC6890884; doi:10.1186/s12284-019-0265-2)
Supplement: Supplementary file 4 — Table S4. Genes assigned to KEGG. (XLS 50 kb) [file 12284_2019_265_MOESM4_ESM.xls]

## Sheet: T04_T05_T06_vs_T01_T02_T03.KEGG
Table S4. Genes assigned to KEGG
#Gene_id	KO|e_value|Database_Genes|Anno
Os11g0547000	K12116|0|osa:4350698|Os11g0547000; K12116 flavin-binding kelch repeat F-box protein 1 (A)
Os12g0104400	K10257|0|osa:4351253|Os12g0104400; K10257 omega-3 fatty acid desaturase (delta-15 desaturase) [EC:1.14.19.-] (A)
Os12g0189400	K02701|1.93041e-66|osa:4351694|Os12g0189400; K02701 photosystem I subunit PsaN (A)
Os12g0242700	K00059|0|osa:4351870|Os12g0242700; K00059 3-oxoacyl-[acyl-carrier protein] reductase [EC:1.1.1.100] (A)
Os12g0541300	K13447|0|dosa:Os12t0541300-01|Os12g0541300, RESPIRATORY_BURST_OXIDASE_HOMOLOG_H, RBOHH; Similar to Respiratory burst oxidase homolog protein B.; K13447 respiratory burst oxidase [EC:1.6.3.- 1.11.1.-] (A)
Os12g0541350	K13447|1.63333e-117|dosa:Os12t0541300-01|Os12g0541300, RESPIRATORY_BURST_OXIDASE_HOMOLOG_H, RBOHH; Similar to Respiratory burst oxidase homolog protein B.; K13447 respiratory burst oxidase [EC:1.6.3.- 1.11.1.-] (A)
Os12g0588800	K18811|3.35104e-152|osa:4352668|Os12g0588800; K18811 cyclin D5, plant (A)
Os01g0717000	K14156|0|osa:4325586|Os01g0717000; K14156 choline/ethanolamine kinase [EC:2.7.1.32 2.7.1.82] (A)
Os01g0720500	K08912|7.71623e-168|osa:4324705|Os01g0720500; K08912 light-harvesting complex II chlorophyll a/b binding protein 1 (A)
Os12g0623600	K10712|0|osa:4352829|Os12g0623600; K10712 cysteamine dioxygenase [EC:1.13.11.19] (A)
Os01g0775400	K00279|0|osa:4327887|Os01g0775400; K00279 cytokinin dehydrogenase [EC:1.5.99.12] (A)
Os01g0860500	K01183|0|osa:4325067|Os01g0860500; K01183 chitinase [EC:3.2.1.14] (A)
Os01g0880800	K03921|0|osa:4324844|Os01g0880800; K03921 acyl-[acyl-carrier-protein] desaturase [EC:1.14.19.2] (A)
Os01g0880850	K03921|0|osa:4324844|Os01g0880800; K03921 acyl-[acyl-carrier-protein] desaturase [EC:1.14.19.2] (A)
Os01g0965400	K09903|0|osa:4324465|Os01g0965400; K09903 uridylate kinase [EC:2.7.4.22] (A)
Os02g0187700	K09422|1.95913e-162|osa:4328551|Os02g0187700; K09422 myb proto-oncogene protein, plant (A)
Os02g0205700	K15397|9.9795e-98|osa:4328676|Os02g0205500; K15397 3-ketoacyl-CoA synthase [EC:2.3.1.199] (A)
Os02g0301100	K15382|7.19044e-157|osa:4329093|Os02g0301100; K15382 solute carrier family 50 (sugar transporter) (A)
Os02g0467600	K00487|0|osa:4329329|Os02g0467600; K00487 trans-cinnamate 4-monooxygenase [EC:1.14.13.11] (A)
Os02g0572400	K14652|0|osa:4329733|Os02g0572400; K14652 3,4-dihydroxy 2-butanone 4-phosphate synthase / GTP cyclohydrolase II [EC:4.1.99.12 3.5.4.25] (A)
Os02g0602600	K12741|0|dosa:Os02t0602600-00|Os02g0602600; RNA recognition motif domain domain containing protein.; K12741 heterogeneous nuclear ribonucleoprotein A1/A3 (A)
Os02g0618200	K12127|0|osa:4330000|Os02g0618200; K12127 pseudo-response regulator 1 (A)
Os02g0620600	K03320|0|osa:4330008|Os02g0620600; K03320 ammonium transporter, Amt family (A)
Os02g0626600	K10775|0|dosa:Os02t0626600-00|Os02g0626600; Similar to Phenylalanine ammonia-lyase.; K10775 phenylalanine ammonia-lyase [EC:4.3.1.24] (A)
Os02g0627100	K10775|0|osa:4330040|Os02g0627100; K10775 phenylalanine ammonia-lyase [EC:4.3.1.24] (A)
Os02g0634700	K16297|0|osa:4330073|Os02g0634700; K16297 serine carboxypeptidase-like clade II [EC:3.4.16.-] (A)
Os02g0636400	K10268|7.12372e-132|osa:4330084|Os02g0636400; K10268 F-box and leucine-rich repeat protein 2/20 (A)
Os02g0654700	K09286|4.0341e-128|osa:4330189|Os02g0654700; K09286 EREBP-like factor (A)
Os02g0681200	K16281|1.20331e-107|osa:4330324|Os02g0681200; K16281 RING-H2 zinc finger protein RHA1 (A)
Os02g0733001	K10418|4.9186e-68|dosa:Os02t0733001-00|Os02g0733001; Similar to microtubule motor.; K10418 dynein light chain LC8-type (A)
Os02g0769100	K14488|1.24363e-36|osa:4330855|Os02g0769100; K14488 SAUR family protein (A)
Os02g0791450	K08679|0|osa:4330975|Os02g0791500; K08679 UDP-glucuronate 4-epimerase [EC:5.1.3.6] (A)
Os03g0114900	K17794|4.24895e-105|osa:4331390|Os03g0114900; K17794 mitochondrial import inner membrane translocase subunit TIM23 (A)
Os03g0132000	K10526|0|osa:4331515|Os03g0132000; K10526 OPC-8:0 CoA ligase 1 [EC:6.2.1.-] (A)
Os03g0171900	K00827|0|osa:4331779|Os03g0171900; K00827 alanine-glyoxylate transaminase / (R)-3-amino-2-methylpropionate-pyruvate transaminase [EC:2.6.1.44 2.6.1.40] (A)
Os03g0174900	K08064|7.73796e-141|dosa:Os03t0174900-01|Os03g0174900; Similar to RAPB protein.; K08064 nuclear transcription factor Y, alpha (A)
Os03g0180900	K13464|4.8232e-110|osa:4331833|Os03g0180900; K13464 jasmonate ZIM domain-containing protein (A)
Os03g0181100	K13464|1.28571e-75|osa:4331834|Os03g0181100; K13464 jasmonate ZIM domain-containing protein (A)
Os03g0203700	K01537|0|osa:4331984|Os03g0203700; K01537 Ca2+-transporting ATPase [EC:3.6.3.8] (A)
Os01g0170051	K06617|0|obr:102707250|galactinol--sucrose galactosyltransferase-like; K06617 raffinose synthase [EC:2.4.1.82] (A)
Os01g0177500	K04124|1.11682e-75|dosa:Os01t0177400-01|Os01g0177400, D18, DWARF_18, GIBBERELLIN_3BETA-HYDROXYLASE_2, DWARF_WAITO, DWARF_HOSETSU, DWARF_KOTAKE-TAMANISHIKI, GA3OX2, DWARF_AKIBARE; GA 3 beta-hydroxylase2, GA metabolism; K04124 gibberellin 3-beta-dioxygenase [EC:1.14.11.15] (A)
Os01g0182600	K12124|0|osa:4325329|Os01g0182600; K12124 GIGANTEA (A)
Os03g0236200	K01580|0|osa:4332184|Os03g0236200; K01580 glutamate decarboxylase [EC:4.1.1.15] (A)
Os03g0259400	K13081|0|osa:4332311|Os03g0259400; K13081 leucoanthocyanidin reductase [EC:1.17.1.3] (A)
Os03g0285800	K04371|0|osa:4332475|Os03g0285800; K04371 mitogen-activated protein kinase 1/3 [EC:2.7.11.24] (A)
Os03g0297600	K14496|7.71305e-94|osa:4332548|Os03g0297600; K14496 abscisic acid receptor PYR/PYL family (A)
Os03g0324200	K14514|0|dosa:Os03t0324200-01|Os03g0324200; Similar to cDNA clone:J033123C05, full insert sequence.; K14514 ethylene-insensitive protein 3 (A)
Os03g0351500	K04565|5.93068e-103|osa:4332846|Os03g0351500; K04565 superoxide dismutase, Cu-Zn family [EC:1.15.1.1] (A)
Os03g0402800	K13464|6.25436e-147|osa:4333065|Os03g0402800; K13464 jasmonate ZIM domain-containing protein (A)
Os03g0412800	K00036|0|osa:4333103|Os03g0412800; K00036 glucose-6-phosphate 1-dehydrogenase [EC:1.1.1.49] (A)
Os03g0625800	K11968|0|osa:4333494|Os03g0625800; K11968 ariadne-1 (A)
Os03g0634000	K03116|3.79454e-57|osa:4333514|Os03g0634000; K03116 sec-independent protein translocase protein TatA (A)
Os03g0645900	K09840|0|osa:4333566|Os03g0645900; K09840 9-cis-epoxycarotenoid dioxygenase [EC:1.13.11.51] (A)
Os03g0645966	K09840|0|osa:4333566|Os03g0645900; K09840 9-cis-epoxycarotenoid dioxygenase [EC:1.13.11.51] (A)
Os03g0647600	K08064|2.11907e-176|osa:4333575|Os03g0647600; K08064 nuclear transcription factor Y, alpha (A)
Os03g0656500	K13754|0|osa:4333615|Os03g0656500; K13754 solute carrier family 24 (sodium/potassium/calcium exchanger), member 6 (A)
Os03g0679700	K03147|0|osa:4333719|Os03g0679700; K03147 phosphomethylpyrimidine synthase [EC:4.1.99.17] (A)
Os03g0696300	K08064|3.37309e-154|dosa:Os03t0696300-01|Os03g0696300; Similar to Nuclear transcription factor Y subunit A-1.; K08064 nuclear transcription factor Y, alpha (A)
Os03g0734400	K02935|4.59748e-63|osa:4334016|Os03g0734400; K02935 large subunit ribosomal protein L7/L12 (A)
Os03g0767000	K01723|0|osa:4334233|Os03g0767000; K01723 hydroperoxide dehydratase [EC:4.2.1.92] (A)
Os03g0802600	K08900|0|dosa:Os03t0802600-01|Os03g0802600; ATPase, AAA-type, core domain containing protein.; K08900 mitochondrial chaperone BCS1 (A)
Os03g0803500	K00472|0|osa:4334477|Os03g0803500; K00472 prolyl 4-hydroxylase [EC:1.14.11.2] (A)
Os03g0817200	K14209|0|osa:4334572|Os03g0817200; K14209 solute carrier family 36 (proton-coupled amino acid transporter) (A)
Os01g0190300	K14484|1.13218e-80|osa:4326775|Os01g0190300; K14484 auxin-responsive protein IAA (A)
Os01g0200600	K09286|2.46523e-72|osa:4327064|Os01g0200600; K09286 EREBP-like factor (A)
Os01g0228450	K17710|0|osa:4327187|Os01g0228400; K17710 pentatricopeptide repeat domain-containing protein 1 (A)
Os01g0231950	K09873|3.34099e-69|osa:4324276|Os01g0232000; K09873 aquaporin TIP (A)
Os04g0185100	K10727|0|osa:4335111|Os04g0185100; K10727 chromatin licensing and DNA replication factor 1 (A)
Os04g0357300	K15255|0|osa:4335569|Os04g0357300; K15255 ATP-dependent DNA helicase PIF1 [EC:3.6.4.12] (A)
Os04g0399800	K09286|6.62571e-88|osa:4335720|Os04g0399800; K09286 EREBP-like factor (A)
Os04g0401700	K03549|0|osa:4335729|Os04g0401700; K03549 KUP system potassium uptake protein (A)
Os04g0401751	K03549|1.23328e-137|osa:4335729|Os04g0401700; K03549 KUP system potassium uptake protein (A)
Os04g0406600	K05359|0|osa:4335756|Os04g0406600; K05359 arogenate/prephenate dehydratase [EC:4.2.1.91 4.2.1.51] (A)
Os04g0443900	K04077|0|dosa:Os04t0443900-01|Os04g0443900; Similar to RuBisCO large subunit-binding protein subunit beta, chloroplastic.; K04077 chaperonin GroEL (A)
Os04g0493400	K01183|7.78429e-172|osa:4336263|Os04g0493400; K01183 chitinase [EC:3.2.1.14] (A)
Os04g0509600	K03320|0|osa:4336365|Os04g0509600; K03320 ammonium transporter, Amt family (A)
Os04g0518800	K06966|4.99435e-172|osa:4336417|Os04g0518800; K06966 (A)
Os04g0530500	K10666|1.27539e-167|osa:4336483|Os04g0530500; K10666 E3 ubiquitin-protein ligase RNF5 [EC:6.3.2.19] (A)
Os04g0546800	K09286|6.66139e-128|osa:4336571|Os04g0546800; K09286 EREBP-like factor (A)
Os04g0565200	K13495|0|osa:4336681|Os04g0565200; K13495 cis-zeatin O-glucosyltransferase [EC:2.4.1.215] (A)
Os04g0573100	K00108|0|osa:4336725|Os04g0573100; K00108 choline dehydrogenase [EC:1.1.99.1] (A)
Os04g0608300	K14488|6.50951e-86|osa:4336929|Os04g0608300; K14488 SAUR family protein (A)
Os04g0610500	K01265|0|osa:4336948|Os04g0610500; K01265 methionyl aminopeptidase [EC:3.4.11.18] (A)
Os04g0662400	K14488|7.77547e-68|osa:4337295|Os04g0662400; K14488 SAUR family protein (A)
Os04g0669200	K09286|1.37381e-30|osa:4337341|Os04g0669200; K09286 EREBP-like factor (A)
Os01g0248701	K13789|0|dosa:Os01t0248701-00|Os01g0248701; Terpenoid synthase domain containing protein.; K13789 geranylgeranyl diphosphate synthase, type II [EC:2.5.1.1 2.5.1.10 2.5.1.29] (A)
Os05g0119600	K11271|0|dosa:Os05t0119600-01|Os05g0119600; Similar to Protein binding protein.; K11271 sister chromatid cohesion protein DCC1 (A)
Os05g0343400	K13424|0|osa:4338474|Os05g0343400; K13424 WRKY transcription factor 33 (A)
Os05g0349500	K15304|0|osa:4338497|Os05g0349500; K15304 Ran-binding protein 3 (A)
Os05g0380900	K13448|1.92055e-101|osa:4338633|Os05g0380900; K13448 calcium-binding protein CML (A)
Os05g0405000	K01006|0|osa:4338750|Os05g0405000; K01006 pyruvate, orthophosphate dikinase [EC:2.7.9.1] (A)
Os05g0429900	K09422|6.68955e-131|osa:9266213|Os05g0429900; K09422 myb proto-oncogene protein, plant (A)
Os05g0469600	K01568|0|osa:4339066|Os05g0469600; K01568 pyruvate decarboxylase [EC:4.1.1.1] (A)
Os05g0486600	K10683|0|dosa:Os05t0486600-01|Os05g0486600; Hypothetical conserved gene.; K10683 BRCA1-associated RING domain protein 1 [EC:6.3.2.19] (A)
Os05g0560900	K04125|0|osa:4339600|Os05g0560900; K04125 gibberellin 2-oxidase [EC:1.14.11.13] (A)
Os05g0569300	K09060|0|osa:4339653|Os05g0569300; K09060 plant G-box-binding factor (A)
Os06g0255400	K07766|7.281e-110|osa:4340670|Os06g0255400; K07766 diphosphoinositol-polyphosphate diphosphatase [EC:3.6.1.52] (A)
Os06g0257450	K10808|0|dosa:Os06t0257450-01|Os06g0257450, STRIPE_1, ST1; Ribonucleotide reductase, Chloroplast biogenesis; K10808 ribonucleoside-diphosphate reductase subunit M2 [EC:1.17.4.1] (A)
Os06g0264750	K01512|9.80386e-48|osa:4340703|Os06g0264700; K01512 acylphosphatase [EC:3.6.1.7] (A)
Os06g0318200	K10520|0|osa:4340880|Os06g0318200; K10520 ankyrin repeat and BTB/POZ domain-containing protein 1 (A)
Os06g0495500	K03327|0|osa:4341096|Os06g0495500; K03327 multidrug resistance protein, MATE family (A)
Os06g0598850	K15397|0|osa:4341445|Os06g0598800; K15397 3-ketoacyl-CoA synthase [EC:2.3.1.199] (A)
Os06g0604200	K01115|0|osa:4341467|Os06g0604200; K01115 phospholipase D1/2 [EC:3.1.4.4] (A)
Os06g0608700	K01623|0|osa:4341496|Os06g0608700; K01623 fructose-bisphosphate aldolase, class I [EC:4.1.2.13] (A)
Os06g0671150	K14488|6.31229e-21|osa:9271403|Os06g0671150; K14488 SAUR family protein (A)
Os06g0700601	K01534|1.70989e-61|obr:102706206|cadmium/zinc-transporting ATPase HMA2-like; K01534 Cd2+/Zn2+-exporting ATPase [EC:3.6.3.3 3.6.3.5] (A)
Os06g0700700	K01534|0|obr:102706206|cadmium/zinc-transporting ATPase HMA2-like; K01534 Cd2+/Zn2+-exporting ATPase [EC:3.6.3.3 3.6.3.5] (A)
Os07g0190000	K01662|0|osa:4342614|Os07g0190000; K01662 1-deoxy-D-xylulose-5-phosphate synthase [EC:2.2.1.7] (A)
Os07g0271000	K17255|0|osa:4342895|Os07g0271000; K17255 Rab GDP dissociation inhibitor (A)
Os07g0409500	K03094|1.01204e-119|osa:4343000|Os07g0409500; K03094 S-phase kinase-associated protein 1 (A)
Os07g0437000	K11816|0|osa:4343079|Os07g0437000; K11816 indole-3-pyruvate monooxygenase [EC:1.14.13.168] (A)
Os07g0479350	K16298|1.40259e-44|osa:4343226|Os07g0479300; K16298 serine carboxypeptidase-like clade IV [EC:3.4.16.-] (A)
Os07g0480800	K08235|0|dosa:Os07t0480800-01|Os07g0480800; Cellulase (EC 3.2.1.4).; K08235 xyloglucan:xyloglucosyl transferase [EC:2.4.1.207] (A)
Os07g0486000	K08740|0|sita:101768336|DNA mismatch repair protein MSH4-like; K08740 DNA mismatch repair protein MSH4 (A)
Os07g0529600	K03146|0|osa:4343443|Os07g0529600; K03146 thiamine thiazole synthase (A)
Os07g0551650	K00770|0|obr:102713010|probable mixed-linked glucan synthase 9-like; K00770 1,4-beta-D-xylan synthase [EC:2.4.2.24] (A)
Os07g0564500	K17871|0|osa:4343616|Os07g0564500; K17871 NADH:ubiquinone reductase (non-electrogenic) [EC:1.6.5.9] (A)
Os07g0615200	K13464|5.21957e-162|osa:4343899|Os07g0615200; K13464 jasmonate ZIM domain-containing protein (A)
Os07g0623000	K15448|3.80599e-65|osa:4343952|Os07g0623000; K15448 multifunctional methyltransferase subunit TRM112 (A)
Os07g0624600	K01087|0|osa:4343959|Os07g0624600; K01087 trehalose 6-phosphate phosphatase [EC:3.1.3.12] (A)
Os07g0665200	K04565|2.80717e-104|dosa:Os07t0665200-01|Os07g0665200; Similar to Superoxide dismutase [Cu-Zn].; K04565 superoxide dismutase, Cu-Zn family [EC:1.15.1.1] (A)
Os07g0685700	K14514|0|osa:4344331|Os07g0685700; K14514 ethylene-insensitive protein 3 (A)
Os08g0119900	K02723|1.0238e-32|osa:4344539|Os08g0119800; K02723 photosystem II PsbY protein (A)
Os08g0408500	K09286|1.08819e-137|osa:4345541|Os08g0408500; K09286 EREBP-like factor (A)
Os08g0409100	K01087|0|dosa:Os08t0409100-01|Os08g0409100, TREHALOSE-6-PHOSPHATE_PHOSHPHATASE_6, TPP6; Trehalose-6-phosphate phosphatase.; K01087 trehalose 6-phosphate phosphatase [EC:3.1.3.12] (A)
Os08g0425100	K01528|0|osa:4345610|Os08g0425100; K01528 dynamin GTPase [EC:3.6.5.5] (A)
Os08g0440100	K03098|4.26628e-131|osa:4345681|Os08g0440100; K03098 apolipoprotein D and lipocalin family protein (A)
Os08g0450100	K01051|0|osa:4345722|Os08g0450100; K01051 pectinesterase [EC:3.1.1.11] (A)
Os08g0550200	K03327|0|osa:4346253|Os08g0550200; K03327 multidrug resistance protein, MATE family (A)
Os08g0550301	K03327|4.13812e-88|osa:4346253|Os08g0550200; K03327 multidrug resistance protein, MATE family (A)
Os08g0557600	K08232|0|osa:4346299|Os08g0557600; K08232 monodehydroascorbate reductase (NADH) [EC:1.6.5.4] (A)
Os09g0439200	K13464|6.70219e-131|osa:4347164|Os09g0439200; K13464 jasmonate ZIM domain-containing protein (A)
Os09g0520800	K01206|0|osa:4347611|Os09g0520800; K01206 alpha-L-fucosidase [EC:3.2.1.51] (A)
Os09g0526700	K01784|0|osa:4347638|Os09g0526700; K01784 UDP-glucose 4-epimerase [EC:5.1.3.2] (A)
Os09g0555500	K02291|0|dosa:Os09t0555500-01|Os09g0555500; Similar to Chloroplast phytoene synthase 3.; K02291 phytoene synthase [EC:2.5.1.32] (A)
Os01g0600900	K08912|2.60612e-176|osa:4324599|Os01g0600900; K08912 light-harvesting complex II chlorophyll a/b binding protein 1 (A)
Os10g0392400	K13464|7.83541e-108|osa:4348533|Os10g0392400; K13464 jasmonate ZIM domain-containing protein (A)
Os10g0419400	K08967|3.91599e-148|osa:4348646|Os10g0419400; K08967 1,2-dihydroxy-3-keto-5-methylthiopentene dioxygenase [EC:1.13.11.53 1.13.11.54] (A)
Os10g0516100	K02437|1.3539e-116|osa:4349114|Os10g0516100; K02437 glycine cleavage system H protein (A)
Os10g0519700	K17794|7.75727e-90|osa:4349135|Os10g0519700; K17794 mitochondrial import inner membrane translocase subunit TIM23 (A)
Os10g0521000	K01194|0|osa:4349141|Os10g0521000; K01194 alpha,alpha-trehalase [EC:3.2.1.28] (A)
Os10g0536900	K00430|8.7838e-126|osa:4349241|Os10g0536700; K00430 peroxidase [EC:1.11.1.7] (A)
Os10g0545500	K08235|3.96985e-173|dosa:Os10t0545500-00|Os10g0545500; Similar to xyloglucan endotransglucosylase/hydrolase protein 32.; K08235 xyloglucan:xyloglucosyl transferase [EC:2.4.1.207] (A)
Os10g0550900	K00318|0|osa:4349318|Os10g0550900; K00318 proline dehydrogenase [EC:1.5.-.-] (A)
Os10g0565150	K01177|0|osa:4349417|Os10g0565200; K01177 beta-amylase [EC:3.2.1.2] (A)
Os10g0565200	K01177|3.38994e-76|dosa:Os10t0565200-00|Os10g0565200; Hypothetical conserved gene.; K01177 beta-amylase [EC:3.2.1.2] (A)
Os10g0575000	K13422|0|osa:4349484|Os10g0575000; K13422 transcription factor MYC2 (A)
Os11g0125900	K14641|0|dosa:Os11t0125900-00|Os11g0125900; Similar to GDA1/CD39 family protein, expressed.; K14641 apyrase [EC:3.6.1.5] (A)
Os01g0681100	K01528|5.70718e-122|dosa:Os01t0681100-01|Os01g0681100; Similar to Dynamin-related protein 1B (Dynamin-like protein B).; K01528 dynamin GTPase [EC:3.6.5.5] (A)
Rice_newGene_2893	K02703|7.93127e-44|mtr:MTR_1g086380|Photosystem Q(B) protein; K02703 photosystem II P680 reaction center D1 protein (A)
150 DEGs were annotated by KEGG (Kyoto Encyclopedia of Genes and Genomes)
