# Supplementary material for: Analysing the rice young panicle transcriptome reveals the gene regulatory network controlled by TRIANGULAR HULL1
Source: Rice (N Y). 2019 Feb 6;12:6. doi: 10.1186/s12284-019-0265-2 (PMC6890884; doi:10.1186/s12284-019-0265-2)
Supplement: Supplementary file 5 — Table S5. Genes assigned to KEGG pathway. (XLSX 15 kb) [file 12284_2019_265_MOESM5_ESM.xlsx]

## Sheet: T04_T05_T06_vs_T01_T02_T03.KEGG
Table S5. Genes assigned to KEGG pathway
#KEGG_n	96	KEGG_N	4930
#Pathway	ko_ID	DEG	Gene	DEG_all	Gene_all
Phenylalanine metabolism	ko00360	4	167	96	4930	Os02g0467600;Os02g0626600;Os02g0627100;Os10g0536900	K00487+K10775+K10775+K00430
Starch and sucrose metabolism	ko00500	8	230	96	4930	Os02g0791450;Os07g0551650;Os07g0624600;Os08g0409100;Os08g0450100;Os10g0521000;Os10g0565150;Os10g0565200	K08679+K00770+K01087+K01087+K01051+K01194+K01177+K01177
Glycolysis / Gluconeogenesis	ko00010	2	142	96	4930	Os05g0469600;Os06g0608700	K01568+K01623
alpha-Linolenic acid metabolism	ko00592	2	52	96	4930	Os03g0132000;Os03g0767000	K10526+K01723
Biotin metabolism	ko00780	1	25	96	4930	Os12g0242700	K00059
Photosynthesis - antenna proteins	ko00196	2	15	96	4930	Os01g0600900;Os01g0720500	K08912+K08912
Fructose and mannose metabolism	ko00051	1	67	96	4930	Os06g0608700	K01623
Carotenoid biosynthesis	ko00906	3	41	96	4930	Os03g0645900;Os03g0645966;Os09g0555500	K09840+K09840+K02291
Ascorbate and aldarate metabolism	ko00053	1	48	96	4930	Os08g0557600	K08232
Glyoxylate and dicarboxylate metabolism	ko00630	1	67	96	4930	Os10g0516100	K02437
Fatty acid metabolism	ko01212	4	89	96	4930	Os01g0880800;Os01g0880850;Os12g0104400;Os12g0242700	K03921+K03921+K10257+K00059
Other glycan degradation	ko00511	1	21	96	4930	Os09g0520800	K01206
beta-Alanine metabolism	ko00410	1	44	96	4930	Os03g0236200	K01580
Degradation of aromatic compounds	ko01220	1	14	96	4930	Os02g0467600	K00487
Carbon fixation in photosynthetic organisms	ko00710	2	92	96	4930	Os05g0405000;Os06g0608700	K01006+K01623
Stilbenoid, diarylheptanoid and gingerol biosynthesis	ko00945	1	28	96	4930	Os02g0467600	K00487
Diterpenoid biosynthesis	ko00904	2	43	96	4930	Os01g0177500;Os05g0560900	K04124+K04125
Ubiquinone and other terpenoid-quinone biosynthesis	ko00130	1	52	96	4930	Os02g0467600	K00487
Biosynthesis of unsaturated fatty acids	ko01040	4	52	96	4930	Os01g0880800;Os01g0880850;Os12g0104400;Os12g0242700	K03921+K03921+K10257+K00059
Phenylpropanoid biosynthesis	ko00940	4	214	96	4930	Os02g0467600;Os02g0626600;Os02g0627100;Os10g0536900	K00487+K10775+K10775+K00430
Terpenoid backbone biosynthesis	ko00900	2	59	96	4930	Os01g0248701;Os07g0190000	K13789+K01662
Peroxisome	ko04146	2	97	96	4930	Os03g0351500;Os07g0665200	K04565+K04565
Arginine and proline metabolism	ko00330	2	85	96	4930	Os03g0803500;Os10g0550900	K00472+K00318
Alanine, aspartate and glutamate metabolism	ko00250	2	53	96	4930	Os03g0171900;Os03g0236200	K00827+K01580
Carbon metabolism	ko01200	3	267	96	4930	Os03g0412800;Os05g0405000;Os06g0608700	K00036+K01006+K01623
Phenylalanine, tyrosine and tryptophan biosynthesis	ko00400	1	56	96	4930	Os04g0406600	K05359
Plant-pathogen interaction	ko04626	4	210	96	4930	Os05g0343400;Os05g0380900;Os12g0541300;Os12g0541350	K13424+K13448+K13447+K13447
Spliceosome	ko03040	1	221	96	4930	Os02g0602600	K12741
Biosynthesis of amino acids	ko01230	2	273	96	4930	Os04g0406600;Os06g0608700	K05359+K01623
Flavonoid biosynthesis	ko00941	2	35	96	4930	Os02g0467600;Os03g0259400	K00487+K13081
Purine metabolism	ko00230	2	158	96	4930	Os06g0257450;Os11g0125900	K10808+K14641
Fatty acid biosynthesis	ko00061	3	53	96	4930	Os01g0880800;Os01g0880850;Os12g0242700	K03921+K03921+K00059
Ubiquitin mediated proteolysis	ko04120	1	156	96	4930	Os07g0409500	K03094
Ether lipid metabolism	ko00565	1	27	96	4930	Os06g0604200	K01115
Galactose metabolism	ko00052	2	78	96	4930	Os01g0170051;Os09g0526700	K06617+K01784
Thiamine metabolism	ko00730	3	12	96	4930	Os03g0679700;Os07g0190000;Os07g0529600	K03147+K01662+K03146
Zeatin biosynthesis	ko00908	2	29	96	4930	Os01g0775400;Os04g0565200	K00279+K13495
Glycerophospholipid metabolism	ko00564	2	91	96	4930	Os01g0717000;Os06g0604200	K14156+K01115
Taurine and hypotaurine metabolism	ko00430	2	19	96	4930	Os03g0236200;Os12g0623600	K01580+K10712
Amino sugar and nucleotide sugar metabolism	ko00520	5	133	96	4930	Os01g0860500;Os02g0791450;Os04g0493400;Os07g0551650;Os09g0526700	K01183+K08679+K01183+K00770+K01784
Pentose and glucuronate interconversions	ko00040	1	71	96	4930	Os08g0450100	K01051
Plant hormone signal transduction	ko04075	15	262	96	4930	Os01g0190300;Os02g0769100;Os03g0180900;Os03g0181100;Os03g0297600;Os03g0324200;Os03g0402800;Os04g0608300;Os04g0662400;Os06g0671150;Os07g0615200;Os07g0685700;Os09g0439200;Os10g0392400;Os10g0575000	K14484+K14488+K13464+K13464+K14496+K14514+K13464+K14488+K14488+K14488+K13464+K14514+K13464+K13464+K13422
Cysteine and methionine metabolism	ko00270	1	112	96	4930	Os10g0419400	K08967
Pentose phosphate pathway	ko00030	2	60	96	4930	Os03g0412800;Os06g0608700	K00036+K01623
RNA degradation	ko03018	1	128	96	4930	Os04g0443900	K04077
Glycine, serine and threonine metabolism	ko00260	3	77	96	4930	Os03g0171900;Os04g0573100;Os10g0516100	K00827+K00108+K02437
Pyruvate metabolism	ko00620	2	89	96	4930	Os05g0405000;Os06g0264750	K01006+K01512
Pyrimidine metabolism	ko00240	3	126	96	4930	Os01g0965400;Os06g0257450;Os11g0125900	K09903+K10808+K14641
Riboflavin metabolism	ko00740	1	11	96	4930	Os02g0572400	K14652
Photosynthesis	ko00195	3	60	96	4930	Os08g0119900;Os12g0189400;Rice_newGene_2893	K02723+K02701+K02703
Ribosome	ko03010	1	338	96	4930	Os03g0734400	K02935
Fatty acid elongation	ko00062	2	37	96	4930	Os02g0205700;Os06g0598850	K15397+K15397
Butanoate metabolism	ko00650	1	27	96	4930	Os03g0236200	K01580
Protein export	ko03060	1	63	96	4930	Os03g0634000	K03116
Tryptophan metabolism	ko00380	1	35	96	4930	Os07g0437000	K11816
Circadian rhythm - plant	ko04712	3	37	96	4930	Os01g0182600;Os02g0618200;Os11g0547000	K12124+K12127+K12116
Endocytosis	ko04144	3	130	96	4930	Os01g0681100;Os06g0604200;Os08g0425100	K01528+K01115+K01528
Glutathione metabolism	ko00480	2	94	96	4930	Os03g0412800;Os06g0257450	K00036+K10808
Protein processing in endoplasmic reticulum	ko04141	2	260	96	4930	Os04g0530500;Os07g0409500	K10666+K03094
		138
138 of the DEGs were assigned to the 59 KEGG (Kyoto Encyclopedia of Genes and Genomes) pathways.
